# Supplementary material for: Enhancing platinum-based chemotherapy efficacy and safety through combination therapy-mediated remodeling of autophagic homeostasis in gastric cancer
Source: Cell Death Dis. 2026 Apr 22;17(1):532. doi: 10.1038/s41419-026-08703-3 (PMC13234414; doi:10.1038/s41419-026-08703-3)
Supplement: Supplementary file 2 — Supplementary Table [file 41419_2026_8703_MOESM2_ESM.xlsx]

## Sheet: ExpectedCompounds
Formula	Parent Compound	Transformations	Composition Change	Annot. DeltaMass [Da]	Annot. DeltaMass [ppm]	Annotation MW	Calc. MW	m/z	RT [min]	FISh Coverage	MS2	Reference Ion	Area: CDE384_CAS.raw (F80)
C27 H38 N6 O2	Catharanthine Sulfate	Nitro Reduction, Arginine Conjugation	+(C6 H14 N4)	-0.00153	-3.2	478.306	478.304	496.338	21.591	37.76	DDA for preferred ion	[M+NH4]+1	1.24872e+10
C27 H38 N6 O2	Catharanthine Sulfate	Nitro Reduction, Oxidation, Arginine Conjugation	+(C6 H14 N4)	-0.00153	-3.2	478.306	478.304	496.338	21.591	24.49	DDA for preferred ion	[M+NH4]+1	1.24872e+10
C27 H38 N6 O2	Catharanthine Sulfate	Nitro Reduction, Arginine Conjugation	+(C6 H14 N4)	-0.00168	-3.51	478.306	478.304	520.338	21.105	34.65	DDA for other ion	[M+ACN+H]+1	6.40321e+09
C27 H38 N6 O2	Catharanthine Sulfate	Nitro Reduction, Oxidation, Arginine Conjugation	+(C6 H14 N4)	-0.00168	-3.51	478.306	478.304	520.338	21.105	28.71	DDA for other ion	[M+ACN+H]+1	6.40321e+09
C27 H36 N6 O2	Catharanthine Sulfate	Dehydration, Reduction, Arginine Conjugation	+(C6 H12 N4)	-0.0041	-8.6	476.29	476.286	518.32	21.283	39.19	DDA for other ion	[M+ACN+H]+1	5.91061e+09
C27 H38 N6 O2	Catharanthine Sulfate	Nitro Reduction, Oxidation, Arginine Conjugation	+(C6 H14 N4)	-0.00142	-2.98	478.306	478.304	496.338	21.271	21.67	DDA for preferred ion	[M+NH4]+1	5.51061e+09
C27 H38 N6 O2	Catharanthine Sulfate	Nitro Reduction, Arginine Conjugation	+(C6 H14 N4)	-0.00142	-2.98	478.306	478.304	496.338	21.271	31.67	DDA for preferred ion	[M+NH4]+1	5.51061e+09
C27 H36 N6 O2	Catharanthine Sulfate	Dehydration, Reduction, Arginine Conjugation	+(C6 H12 N4)	-0.00373	-7.83	476.29	476.286	518.32	21.596	48.8	DDA for other ion	[M+ACN+H]+1	5.05181e+09
C27 H40 N6 O2	Catharanthine Sulfate	Hydration, Nitro Reduction, Arginine Conjugation	+(C6 H16 N4)	-0.00158	-3.3	480.321	480.32	522.354	21.905	29.2	DDA for other ion	[M+ACN+H]+1	4.72655e+09
C26 H30 N4 O2	Catharanthine Sulfate	Dehydration, Desaturation, Ornitine Conjugation	+(C5 H6 N2)	-0.00169	-3.92	430.237	430.235	431.242	22.924	33.33	DDA for preferred ion	[M+H]+1	1.65495e+09
C26 H32 N4 O3	Catharanthine Sulfate	Dehydration, Ornitine Conjugation	+(C5 H8 N2 O)	-0.00169	-3.77	448.247	448.246	431.242	22.924	33.33	DDA for preferred ion	[M+H-H2O]+1	1.65495e+09
C26 H32 N4 O3	Catharanthine Sulfate	Desaturation, Ornitine Conjugation	+(C5 H8 N2 O)	-0.00169	-3.77	448.247	448.246	431.242	22.924	33.33	DDA for preferred ion	[M+H-H2O]+1	1.65495e+09
C27 H38 N6 O2	Catharanthine Sulfate	Nitro Reduction, Oxidation, Arginine Conjugation	+(C6 H14 N4)	-0.0015	-3.13	478.306	478.304	520.338	20.795	32.73	DDA for other ion	[M+ACN+H]+1	1.61184e+09
C27 H38 N6 O2	Catharanthine Sulfate	Nitro Reduction, Arginine Conjugation	+(C6 H14 N4)	-0.0015	-3.13	478.306	478.304	520.338	20.795	36.36	DDA for other ion	[M+ACN+H]+1	1.61184e+09
C27 H40 N6 O2	Catharanthine Sulfate	Hydration, Nitro Reduction, Arginine Conjugation	+(C6 H16 N4)	-0.00134	-2.79	480.321	480.32	522.354	21.598	25.76	DDA for other ion	[M+ACN+H]+1	5.48039e+08
C22 H27 N3 O	Catharanthine Sulfate	Nitro Reduction, Glycine Conjugation	-(O) +(C H3 N)	0.00061	1.74	349.215	349.216	391.25	26.472	2.13	DDA for other ion	[M+ACN+H]+1	5.35645e+08
C27 H36 N6 O2	Catharanthine Sulfate	Dehydration, Reduction, Arginine Conjugation	+(C6 H12 N4)	-0.00129	-2.71	476.29	476.289	494.323	20.613	38.64	DDA for preferred ion	[M+NH4]+1	5.29806e+08
C25 H34 N4 O3	Catharanthine Sulfate	Reduction, Ornitine Conjugation	+(C4 H10 N2 O)	0.00235	5.36	438.263	438.265	483.264	23.513		No MS2	[M+FA-H]-1	4.89599e+08
C26 H38 N4 O6	Catharanthine Sulfate	Hydration, Ornitine Conjugation	+(C5 H14 N2 O4)	0.0023	4.57	502.279	502.281	483.264	23.513		No MS2	[M-H-H2O]-1	4.89599e+08
C26 H36 N4 O5	Catharanthine Sulfate	Hydration, Ornitine Conjugation	+(C5 H12 N2 O3)	0.00208	4.29	484.269	484.271	483.264	23.529		No MS2	[M-H]-1	4.89599e+08
C26 H36 N4 O5	Catharanthine Sulfate	Ornitine Conjugation	+(C5 H12 N2 O3)	0.00208	4.29	484.269	484.271	483.264	23.529		No MS2	[M-H]-1	4.89599e+08
C26 H36 N4 O5	Catharanthine Sulfate	Hydration, Oxidation, Ornitine Conjugation	+(C5 H12 N2 O3)	0.00208	4.29	484.269	484.271	483.264	23.529		No MS2	[M-H]-1	4.89599e+08
C27 H36 N2 O6	Catharanthine Sulfate	Nitro Reduction, Glucoside Conjugation	+(C6 H12 O4)	-0.00022	-0.44	484.257	484.257	526.291	21.024	26.95	DDA for preferred ion	[M+ACN+H]+1	4.74456e+08
C27 H36 N2 O6	Catharanthine Sulfate	Nitro Reduction, Oxidation, Glucoside Conjugation	+(C6 H12 O4)	-0.00022	-0.44	484.257	484.257	526.291	21.024	22.75	DDA for preferred ion	[M+ACN+H]+1	4.74456e+08
C26 H32 N6 O2	Catharanthine Sulfate	Dehydration, Arginine Conjugation	+(C5 H8 N4)	-0.00162	-3.51	460.259	460.257	502.291	21.068	21.28	DDA for preferred ion	[M+ACN+H]+1	3.83966e+08
C23 H23 N3 O2	Catharanthine Sulfate	Dehydration, Desaturation, Glycine Conjugation	-(H) +(C2 N)	-0.00265	-7.09	373.179	373.176	415.21	17.474	31.03	DDA for other ion	[M+ACN+H]+1	3.52073e+08
C25 H28 N4 O3	Catharanthine Sulfate	Dehydration, Glutamine Conjugation	+(C4 H4 N2 O)	-0.00264	-6.11	432.216	432.214	415.21	17.474	20.69	DDA for preferred ion	[M+H-H2O]+1	3.52073e+08
C27 H40 N6 O	Catharanthine Sulfate	Nitro Reduction, Reduction, Arginine Conjugation	-(O) +(C6 H16 N4)	-0.00103	-2.23	464.326	464.325	482.359	22.354	25	DDA for preferred ion	[M+NH4]+1	3.29918e+08
C27 H38 N6 O2	Catharanthine Sulfate	Nitro Reduction, Oxidation, Arginine Conjugation	+(C6 H14 N4)	-0.00119	-2.49	478.306	478.304	496.338	22.332	18.8	DDA for preferred ion	[M+NH4]+1	3.25661e+08
C27 H38 N6 O2	Catharanthine Sulfate	Nitro Reduction, Arginine Conjugation	+(C6 H14 N4)	-0.00119	-2.49	478.306	478.304	496.338	22.332	29.91	DDA for preferred ion	[M+NH4]+1	3.25661e+08
C22 H27 N3 O	Catharanthine Sulfate	Nitro Reduction, Glycine Conjugation	-(O) +(C H3 N)	0.0007	2.01	349.215	349.216	391.25	22.923	1.64	DDA for other ion	[M+ACN+H]+1	3.12135e+08
C27 H34 N6 O2	Catharanthine Sulfate	Dehydration, Arginine Conjugation	+(C6 H10 N4)	-0.00371	-7.82	474.274	474.271	516.304	20.613	21.28	DDA for other ion	[M+ACN+H]+1	2.82327e+08
C27 H38 N6 O2	Catharanthine Sulfate	Nitro Reduction, Arginine Conjugation	+(C6 H14 N4)	-0.00097	-2.03	478.306	478.305	496.338	23.525	29.17	DDA for preferred ion	[M+NH4]+1	1.95893e+08
C27 H38 N6 O2	Catharanthine Sulfate	Nitro Reduction, Oxidation, Arginine Conjugation	+(C6 H14 N4)	-0.00097	-2.03	478.306	478.305	496.338	23.525	25	DDA for preferred ion	[M+NH4]+1	1.95893e+08
C21 H28 N2 O	Catharanthine Sulfate	Hydration, Nitro Reduction	-(O) +(H4)	-0.00076	-2.33	324.22	324.219	325.227	11.957	26.32	DDA for preferred ion	[M+H]+1	1.86522e+08
C21 H30 N2 O2	Catharanthine Sulfate	Nitro Reduction, Reduction	+(H6)	-0.00076	-2.21	342.231	342.23	325.227	11.957	47.37	DDA for preferred ion	[M+H-H2O]+1	1.86522e+08
C21 H25 N O	Catharanthine Sulfate	Nitro Reduction, Oxidative Deamination to Alcohol	-(N O) +(H)	-0.00076	-2.46	307.194	307.193	325.227	11.957	26.32	DDA for preferred ion	[M+NH4]+1	1.86522e+08
C21 H28 N2 O	Catharanthine Sulfate	Nitro Reduction, Reduction	-(O) +(H4)	-0.00076	-2.33	324.22	324.219	325.227	11.957	68.42	DDA for preferred ion	[M+H]+1	1.86522e+08
C27 H38 N6 O2	Catharanthine Sulfate	Nitro Reduction, Oxidation, Arginine Conjugation	+(C6 H14 N4)	-0.00095	-1.99	478.306	478.305	496.338	22.604	21.62	DDA for preferred ion	[M+NH4]+1	1.75715e+08
C27 H38 N6 O2	Catharanthine Sulfate	Nitro Reduction, Arginine Conjugation	+(C6 H14 N4)	-0.00095	-1.99	478.306	478.305	496.338	22.604	33.78	DDA for preferred ion	[M+NH4]+1	1.75715e+08
C27 H36 N2 O6	Catharanthine Sulfate	Nitro Reduction, Oxidation, Glucoside Conjugation	+(C6 H12 O4)	-6e-05	-0.13	484.257	484.257	502.291	20.798	21.15	DDA for preferred ion	[M+NH4]+1	1.72528e+08
C27 H36 N2 O6	Catharanthine Sulfate	Nitro Reduction, Glucoside Conjugation	+(C6 H12 O4)	-6e-05	-0.13	484.257	484.257	502.291	20.798	27.88	DDA for preferred ion	[M+NH4]+1	1.72528e+08
C26 H32 N6 O2	Catharanthine Sulfate	Dehydration, Arginine Conjugation	+(C5 H8 N4)	-0.00131	-2.86	460.259	460.257	502.291	20.798	15.79	DDA for preferred ion	[M+ACN+H]+1	1.72528e+08
C23 H29 N3 O	Catharanthine Sulfate	Nitro Reduction, Glycine Conjugation	-(O) +(C2 H5 N)	0.00077	2.11	363.231	363.232	405.266	22.924	6.45	DDA for other ion	[M+ACN+H]+1	1.63782e+08
C23 H29 N3 O	Catharanthine Sulfate	Nitro Reduction, Glycine Conjugation	-(O) +(C2 H5 N)	0.00065	1.78	363.231	363.232	405.266	26.471	6.9	DDA for other ion	[M+ACN+H]+1	1.54785e+08
C21 H22 O6	Catharanthine Sulfate	Oxidative Deamination to Alcohol, Oxidative Deamination to Ketone	-(H2 N2) +(O4)	-0.00319	-8.63	370.142	370.138	371.146	14.281	17.72	DDA for preferred ion	[M+H]+1	1.40933e+08
C23 H28 N2 O4	Catharanthine Sulfate	Hydration, Acetylation	+(C2 H4 O2)	-0.00019	-0.48	396.205	396.205	419.194	21.643	0	DDA for preferred ion	[M+Na]+1	1.40799e+08
C23 H28 N2 O4	Catharanthine Sulfate	Reduction, Acetylation	+(C2 H4 O2)	-0.00019	-0.48	396.205	396.205	419.194	21.643	14.29	DDA for preferred ion	[M+Na]+1	1.40799e+08
C27 H40 N6 O2	Catharanthine Sulfate	Hydration, Nitro Reduction, Arginine Conjugation	+(C6 H16 N4)	-0.00104	-2.16	480.321	480.32	522.354	22.326	25.64	DDA for other ion	[M+ACN+H]+1	1.31212e+08
C22 H23 N3 O2	Catharanthine Sulfate	Dehydration, Glycine Conjugation	-(H) +(C N)	-0.00158	-4.37	361.179	361.177	403.211	22.303		No MS2	[M+ACN+H]+1	1.2789e+08
C27 H38 N2 O6	Catharanthine Sulfate	Hydration, Nitro Reduction, Glucoside Conjugation	+(C6 H14 O4)	5e-05	0.09	486.273	486.273	528.307	21.392	3.85	DDA for preferred ion	[M+ACN+H]+1	1.26289e+08
C27 H38 N2 O6	Catharanthine Sulfate	Hydration, Nitro Reduction, Glucoside Conjugation	+(C6 H14 O4)	-0.00206	-4.24	486.273	486.271	504.305	22.732	22.86	DDA for preferred ion	[M+NH4]+1	1.20539e+08
C27 H36 N6 O2	Catharanthine Sulfate	Dehydration, Reduction, Arginine Conjugation	+(C6 H12 N4)	-0.00343	-7.19	476.29	476.287	518.32	22.605	46.43	DDA for other ion	[M+ACN+H]+1	1.19197e+08
C27 H36 N2 O6	Catharanthine Sulfate	Nitro Reduction, Glucoside Conjugation	+(C6 H12 O4)	-0.00234	-4.83	484.257	484.255	502.289	21.858	40.48	DDA for preferred ion	[M+NH4]+1	1.15748e+08
C26 H32 N6 O2	Catharanthine Sulfate	Dehydration, Arginine Conjugation	+(C5 H8 N4)	-0.00368	-8	460.259	460.255	502.289	21.858	21.43	DDA for other ion	[M+ACN+H]+1	1.15748e+08
C27 H36 N2 O6	Catharanthine Sulfate	Nitro Reduction, Oxidation, Glucoside Conjugation	+(C6 H12 O4)	-0.00234	-4.83	484.257	484.255	502.289	21.858	30.95	DDA for preferred ion	[M+NH4]+1	1.15748e+08
C24 H30 N2 O5 S	Catharanthine Sulfate	Oxidative Deamination to Alcohol, Cysteine Conjugation 2	+(C3 H6 O3 S)	0.00312	6.82	458.188	458.191	441.187	16.373	50	DDA for preferred ion	[M+H-H2O]+1	1.11483e+08
C24 H28 N2 O4 S	Catharanthine Sulfate	Dehydration, Oxidative Deamination to Alcohol, Cysteine Conjugation 2	+(C3 H4 O2 S)	0.00312	7.1	440.177	440.18	441.187	16.373	50	DDA for preferred ion	[M+H]+1	1.11483e+08
C27 H38 N2 O6	Catharanthine Sulfate	Hydration, Nitro Reduction, Glucoside Conjugation	+(C6 H14 O4)	-0.00212	-4.37	486.273	486.271	504.305	20.912	30.19	DDA for preferred ion	[M+NH4]+1	1.08276e+08
C27 H38 N6 O2	Catharanthine Sulfate	Nitro Reduction, Arginine Conjugation	+(C6 H14 N4)	-0.00116	-2.43	478.306	478.304	496.338	23.153	29.63	DDA for preferred ion	[M+NH4]+1	1.07909e+08
C27 H38 N6 O2	Catharanthine Sulfate	Nitro Reduction, Oxidation, Arginine Conjugation	+(C6 H14 N4)	-0.00116	-2.43	478.306	478.304	496.338	23.153	20.37	DDA for preferred ion	[M+NH4]+1	1.07909e+08
C27 H36 N6 O2	Catharanthine Sulfate	Dehydration, Reduction, Arginine Conjugation	+(C6 H12 N4)	-0.00105	-2.2	476.29	476.289	518.323	20.463	40.91	DDA for other ion	[M+ACN+H]+1	1.03062e+08
C27 H38 N6 O2	Catharanthine Sulfate	Nitro Reduction, Arginine Conjugation	+(C6 H14 N4)	-0.00089	-1.86	478.306	478.305	496.339	24.599	25	DDA for preferred ion	[M+NH4]+1	1.00103e+08
C27 H38 N6 O2	Catharanthine Sulfate	Nitro Reduction, Oxidation, Arginine Conjugation	+(C6 H14 N4)	-0.00089	-1.86	478.306	478.305	496.339	24.599	20.45	DDA for preferred ion	[M+NH4]+1	1.00103e+08
C26 H36 N4 O7	Catharanthine Sulfate	Hydration, Glutamine Conjugation	+(C5 H12 N2 O5)	0.00178	3.45	516.258	516.26	558.294	20.8	16.67	DDA for other ion	[M+ACN+H]+1	9.90141e+07
C27 H36 N6 O5	Catharanthine Sulfate	Oxidation, Arginine Conjugation	+(C6 H12 N4 O3)	-0.0033	-6.3	524.275	524.271	507.268	21.436	34.92	DDA for preferred ion	[M+H-H2O]+1	9.18111e+07
C27 H36 N6 O5	Catharanthine Sulfate	Desaturation, Arginine Conjugation	+(C6 H12 N4 O3)	-0.0033	-6.3	524.275	524.271	507.268	21.436	19.05	DDA for preferred ion	[M+H-H2O]+1	9.18111e+07
C27 H34 N6 O4	Catharanthine Sulfate	Desaturation, Arginine Conjugation	+(C6 H10 N4 O2)	-0.00176	-3.48	506.264	506.262	507.268	21.462	31.75	DDA for preferred ion	[M+H]+1	9.18111e+07
C27 H36 N6 O5	Catharanthine Sulfate	Oxidation, Oxidation, Arginine Conjugation	+(C6 H12 N4 O3)	-0.0033	-6.3	524.275	524.271	507.268	21.436	25.4	DDA for preferred ion	[M+H-H2O]+1	9.18111e+07
C27 H31 N5 O4	Catharanthine Sulfate	Desaturation, Oxidative Deamination to Ketone, Arginine Conjugation	+(C6 H7 N3 O2)	-0.00164	-3.36	489.238	489.236	507.268	21.465	26.98	DDA for preferred ion	[M+NH4]+1	9.18111e+07
C27 H34 N6 O4	Catharanthine Sulfate	Desaturation, Oxidation, Arginine Conjugation	+(C6 H10 N4 O2)	-0.00176	-3.48	506.264	506.262	507.268	21.462	26.98	DDA for preferred ion	[M+H]+1	9.18111e+07
C22 H27 N3 O	Catharanthine Sulfate	Nitro Reduction, Glycine Conjugation	-(O) +(C H3 N)	0.00052	1.48	349.215	349.216	391.25	27.521	3.01	DDA for other ion	[M+ACN+H]+1	9.15182e+07
C27 H34 N2 O6	Catharanthine Sulfate	Nitro Reduction, Glucuronide Conjugation	+(C6 H10 O4)	-0.00281	-5.83	482.242	482.239	524.273	21.067	3.33	DDA for preferred ion	[M+ACN+H]+1	8.78177e+07
C21 H25 N O	Catharanthine Sulfate	Nitro Reduction, Oxidative Deamination to Alcohol	-(N O) +(H)	-0.00115	-3.75	307.194	307.192	325.226	21.425		No MS2	[M+NH4]+1	8.5039e+07
C21 H28 N2 O	Catharanthine Sulfate	Nitro Reduction, Reduction	-(O) +(H4)	-0.00115	-3.54	324.22	324.219	325.226	21.421	0	DDA for preferred ion	[M+H]+1	8.5039e+07
C21 H30 N2 O2	Catharanthine Sulfate	Nitro Reduction, Reduction	+(H6)	-0.00115	-3.37	342.231	342.23	325.226	21.425		No MS2	[M+H-H2O]+1	8.5039e+07
C21 H28 N2 O	Catharanthine Sulfate	Hydration, Nitro Reduction	-(O) +(H4)	-0.00115	-3.54	324.22	324.219	325.226	21.421	0	DDA for preferred ion	[M+H]+1	8.5039e+07
C25 H30 N4 O2	Catharanthine Sulfate	Dehydration, Ornitine Conjugation	+(C4 H6 N2)	-0.00245	-5.86	418.237	418.234	460.268	17.478	22.58	DDA for other ion	[M+ACN+H]+1	7.97309e+07
C27 H36 N6 O4	Catharanthine Sulfate	Dehydration, Arginine Conjugation	+(C6 H12 N4 O2)	0.00098	1.93	508.28	508.281	531.272	21.456	6.9	DDA for preferred ion	[M+Na]+1	7.63635e+07
C27 H36 N6 O4	Catharanthine Sulfate	Arginine Conjugation	+(C6 H12 N4 O2)	0.00098	1.93	508.28	508.281	531.272	21.456	6.9	DDA for preferred ion	[M+Na]+1	7.63635e+07
C27 H36 N6 O4	Catharanthine Sulfate	Oxidation, Arginine Conjugation	+(C6 H12 N4 O2)	0.00098	1.93	508.28	508.281	531.272	21.456	6.9	DDA for preferred ion	[M+Na]+1	7.63635e+07
C27 H34 N2 O6	Catharanthine Sulfate	Nitro Reduction, Glucuronide Conjugation	+(C6 H10 O4)	-0.00243	-5.03	482.242	482.239	524.273	20.791	21.28	DDA for other ion	[M+ACN+H]+1	7.56863e+07
C27 H38 N6 O	Catharanthine Sulfate	Nitro Reduction, Arginine Conjugation	-(O) +(C6 H14 N4)	-0.00372	-8.04	462.311	462.307	504.341	22.38	8.2	DDA for other ion	[M+ACN+H]+1	7.32751e+07
C26 H32 N4 O2	Catharanthine Sulfate	Dehydration, Ornitine Conjugation	+(C5 H8 N2)	-0.00257	-5.94	432.253	432.25	474.284	17.473	0	DDA for other ion	[M+ACN+H]+1	7.32647e+07
C21 H28 N2 O4	Catharanthine Sulfate	Hydration, Oxidation, Reduction	+(H4 O2)	-0.00219	-5.89	372.205	372.203	373.21	22.438	50	DDA for preferred ion	[M+H]+1	7.29966e+07
C21 H30 N2 O5	Catharanthine Sulfate	Hydration, Reduction	+(H6 O3)	-0.00219	-5.62	390.215	390.213	373.21	22.438	50	DDA for preferred ion	[M+H-H2O]+1	7.29966e+07
C21 H28 N2 O4	Catharanthine Sulfate	Reduction	+(H4 O2)	-0.00219	-5.89	372.205	372.203	373.21	22.438	50	DDA for preferred ion	[M+H]+1	7.29966e+07
C21 H25 N O4	Catharanthine Sulfate	Oxidative Deamination to Alcohol, Reduction	-(N) +(H O2)	-0.00219	-6.17	355.178	355.176	373.21	22.438	50	DDA for preferred ion	[M+NH4]+1	7.29966e+07
C21 H25 N O4	Catharanthine Sulfate	Hydration, Oxidative Deamination to Alcohol	-(N) +(H O2)	-0.00219	-6.17	355.178	355.176	373.21	22.438	50	DDA for preferred ion	[M+NH4]+1	7.29966e+07
C21 H28 N2 O4	Catharanthine Sulfate	Hydration, Reduction	+(H4 O2)	-0.00219	-5.89	372.205	372.203	373.21	22.438	50	DDA for preferred ion	[M+H]+1	7.29966e+07
C26 H35 N3 O5	Catharanthine Sulfate	Hydration, Oxidative Deamination to Alcohol, Ornitine Conjugation	+(C5 H11 N O3)	0.00205	4.37	469.258	469.26	511.294	24.196		No MS2	[M+ACN+H]+1	7.20075e+07
C27 H36 N6 O2	Catharanthine Sulfate	Dehydration, Reduction, Arginine Conjugation	+(C6 H12 N4)	-0.00102	-2.13	476.29	476.289	494.323	20.292	40.74	DDA for preferred ion	[M+NH4]+1	7.1428e+07
C27 H36 N2 O7	Catharanthine Sulfate	Reduction, Glucoside Conjugation	+(C6 H12 O5)	-0.00125	-2.49	500.252	500.251	483.248	17.49	14.29	DDA for preferred ion	[M+H-H2O]+1	7.05939e+07
C27 H38 N6 O5	Catharanthine Sulfate	Hydration, Arginine Conjugation	+(C6 H14 N4 O3)	-0.0008	-1.52	526.29	526.29	507.272	21.413	6.9	DDA for preferred ion	[M-H-H2O]-1	6.69178e+07
C27 H38 N6 O5	Catharanthine Sulfate	Arginine Conjugation	+(C6 H14 N4 O3)	-0.0008	-1.52	526.29	526.29	507.272	21.413	6.9	DDA for preferred ion	[M-H-H2O]-1	6.69178e+07
C27 H38 N6 O5	Catharanthine Sulfate	Hydration, Oxidation, Arginine Conjugation	+(C6 H14 N4 O3)	-0.0008	-1.52	526.29	526.29	507.272	21.413	6.9	DDA for preferred ion	[M-H-H2O]-1	6.69178e+07
C26 H36 N4 O7	Catharanthine Sulfate	Hydration, Glutamine Conjugation	+(C5 H12 N2 O5)	0.00146	2.82	516.258	516.26	534.294	21.291	33.33	DDA for preferred ion	[M+NH4]+1	6.67208e+07
C26 H32 N6 O2	Catharanthine Sulfate	Dehydration, Arginine Conjugation	+(C5 H8 N4)	-0.00021	-0.47	460.259	460.258	483.248	17.476	0	DDA for preferred ion	[M+Na]+1	6.5615e+07
C27 H34 N2 O6	Catharanthine Sulfate	Nitro Reduction, Glucuronide Conjugation	+(C6 H10 O4)	-0.00128	-2.66	482.242	482.24	483.248	17.476	14.29	DDA for preferred ion	[M+H]+1	6.54948e+07
C27 H36 N6 O2	Catharanthine Sulfate	Dehydration, Reduction, Arginine Conjugation	+(C6 H12 N4)	-0.00324	-6.81	476.29	476.287	518.321	23.435		No MS2	[M+ACN+H]+1	6.51099e+07
C27 H37 N5 O4	Catharanthine Sulfate	Oxidative Deamination to Alcohol, Reduction, Arginine Conjugation	+(C6 H13 N3 O2)	-0.00258	-5.21	495.285	495.282	478.279	17.903	46.15	DDA for preferred ion	[M+H-H2O]+1	5.96434e+07
C25 H32 N4 O3	Catharanthine Sulfate	Ornitine Conjugation	+(C4 H8 N2 O)	-0.00258	-5.91	436.247	436.245	478.279	17.903	0	DDA for other ion	[M+ACN+H]+1	5.96434e+07
C27 H40 N6 O2	Catharanthine Sulfate	Hydration, Nitro Reduction, Arginine Conjugation	+(C6 H16 N4)	-0.00079	-1.65	480.321	480.32	522.354	22.601		No MS2	[M+ACN+H]+1	5.96358e+07
C31 H36 N4 O8 S	Catharanthine Sulfate	Dehydration, Oxidative Deamination to Ketone, GSH Conjugation 2	+(C10 H12 N2 O6 S)	0.00543	8.69	624.225	624.231	647.22	24.009	6.25	DDA for preferred ion	[M+Na]+1	5.92381e+07
C26 H36 N4 O7	Catharanthine Sulfate	Hydration, Glutamine Conjugation	+(C5 H12 N2 O5)	0.00196	3.81	516.258	516.26	534.294	21.607	27.27	DDA for preferred ion	[M+NH4]+1	5.90307e+07
C22 H28 N2 O4	Catharanthine Sulfate	Hydration, Methylation	+(C H4 O2)	-0.00201	-5.23	384.205	384.203	402.237	20.431	48.15	DDA for preferred ion	[M+NH4]+1	5.76952e+07
C22 H28 N2 O4	Catharanthine Sulfate	Hydration, Oxidation, Methylation	+(C H4 O2)	-0.00201	-5.23	384.205	384.203	402.237	20.431	44.44	DDA for preferred ion	[M+NH4]+1	5.76952e+07
C22 H28 N2 O4	Catharanthine Sulfate	Methylation	+(C H4 O2)	-0.00201	-5.23	384.205	384.203	402.237	20.431	40.74	DDA for preferred ion	[M+NH4]+1	5.76952e+07
C26 H31 N3 O4	Catharanthine Sulfate	Oxidative Deamination to Ketone, Ornitine Conjugation	+(C5 H7 N O2)	-0.00161	-3.58	449.231	449.23	491.264	20.922		No MS2	[M+ACN+H]+1	5.54764e+07
C27 H38 N6 O2	Catharanthine Sulfate	Nitro Reduction, Oxidation, Arginine Conjugation	+(C6 H14 N4)	0.00113	2.35	478.306	478.307	520.341	22.054		No MS2	[M+ACN+H]+1	5.36436e+07
C27 H38 N6 O2	Catharanthine Sulfate	Nitro Reduction, Arginine Conjugation	+(C6 H14 N4)	0.00113	2.35	478.306	478.307	520.341	22.054		No MS2	[M+ACN+H]+1	5.36436e+07
C26 H30 N4 O2	Catharanthine Sulfate	Dehydration, Desaturation, Ornitine Conjugation	+(C5 H6 N2)	-0.00236	-5.49	430.237	430.235	448.268	12.102	19.05	DDA for preferred ion	[M+NH4]+1	5.28496e+07
C25 H28 N4 O3	Catharanthine Sulfate	Dehydration, Glutamine Conjugation	+(C4 H4 N2 O)	-0.0022	-5.08	432.216	432.214	455.203	16.981	25	DDA for preferred ion	[M+Na]+1	5.28411e+07
C21 H25 N O7 S	Catharanthine Sulfate	Hydration, Oxidative Deamination to Alcohol, Sulfation	-(N) +(H O5 S)	-0.00274	-6.29	435.135	435.132	453.166	17.48	50	DDA for preferred ion	[M+NH4]+1	5.1781e+07
C21 H28 N2 O7 S	Catharanthine Sulfate	Reduction, Sulfation	+(H4 O5 S)	-0.00274	-6.06	452.162	452.159	453.166	17.48	25	DDA for preferred ion	[M+H]+1	5.1781e+07
C27 H38 N6 O4	Catharanthine Sulfate	Reduction, Arginine Conjugation	+(C6 H14 N4 O2)	-0.00052	-1.02	510.295	510.295	509.288	21.394		No MS2	[M-H]-1	5.16904e+07
C27 H40 N6 O5	Catharanthine Sulfate	Reduction, Arginine Conjugation	+(C6 H16 N4 O3)	-0.00052	-0.98	528.306	528.306	509.288	21.394		No MS2	[M-H-H2O]-1	5.16904e+07
C27 H38 N6 O4	Catharanthine Sulfate	Hydration, Arginine Conjugation	+(C6 H14 N4 O2)	-0.00052	-1.02	510.295	510.295	509.288	21.394		No MS2	[M-H]-1	5.16904e+07
C23 H25 N3 O2	Catharanthine Sulfate	Dehydration, Glycine Conjugation	+(C2 H N)	-0.00151	-4.03	375.195	375.193	417.227	22.538		No MS2	[M+ACN+H]+1	5.12536e+07
C25 H30 N4 O3	Catharanthine Sulfate	Desaturation, Ornitine Conjugation	+(C4 H6 N2 O)	-0.00151	-3.48	434.232	434.23	417.227	22.538		No MS2	[M+H-H2O]+1	5.12536e+07
C27 H38 N6 O	Catharanthine Sulfate	Nitro Reduction, Arginine Conjugation	-(O) +(C6 H14 N4)	-0.00088	-1.9	462.311	462.31	480.344	22.181	17.14	DDA for preferred ion	[M+NH4]+1	5.12102e+07
C25 H28 N4 O3	Catharanthine Sulfate	Dehydration, Glutamine Conjugation	+(C4 H4 N2 O)	-0.00271	-6.27	432.216	432.213	415.21	17.918	24.14	DDA for preferred ion	[M+H-H2O]+1	5.11796e+07
C23 H23 N3 O2	Catharanthine Sulfate	Dehydration, Desaturation, Glycine Conjugation	-(H) +(C2 N)	-0.00271	-7.26	373.179	373.176	415.21	17.918	27.59	DDA for other ion	[M+ACN+H]+1	5.11796e+07
C26 H36 N4 O	Catharanthine Sulfate	Nitro Reduction, Ornitine Conjugation	-(O) +(C5 H12 N2)	0.00065	1.53	420.289	420.29	443.279	26.31	0	DDA for preferred ion	[M+Na]+1	4.86175e+07
C27 H36 N6 O	Catharanthine Sulfate	Desaturation, Nitro Reduction, Arginine Conjugation	-(O) +(C6 H12 N4)	-0.00189	-4.11	460.295	460.293	478.327	26.079		No MS2	[M+NH4]+1	4.65571e+07
C23 H23 N3 O	Catharanthine Sulfate	Dehydration, Dehydration, Glycine Conjugation	-(H O) +(C2 N)	-7e-05	-0.2	357.184	357.184	375.218	23.138		No MS2	[M+NH4]+1	4.59985e+07
C27 H37 N5 O5	Catharanthine Sulfate	Hydration, Oxidative Deamination to Alcohol, Arginine Conjugation	+(C6 H13 N3 O3)	-0.00519	-10.15	511.279	511.274	553.308	22.032		No MS2	[M+ACN+H]+1	4.52755e+07
C27 H36 N6 O2	Catharanthine Sulfate	Dehydration, Reduction, Arginine Conjugation	+(C6 H12 N4)	-0.00343	-7.19	476.29	476.287	518.32	23.156		No MS2	[M+ACN+H]+1	4.50692e+07
C21 H22 N2 O4	Catharanthine Sulfate	Desaturation, Oxidation	-(H2) +(O2)	0.00017	0.47	366.158	366.158	384.192	20.897	45	DDA for preferred ion	[M+NH4]+1	4.50436e+07
C21 H22 N2 O4	Catharanthine Sulfate	Desaturation, Oxidation, Oxidation	-(H2) +(O2)	0.00017	0.47	366.158	366.158	384.192	20.897	40	DDA for preferred ion	[M+NH4]+1	4.50436e+07
C21 H22 N2 O4	Catharanthine Sulfate	Desaturation, Desaturation	-(H2) +(O2)	0.00017	0.47	366.158	366.158	384.192	20.897	40	DDA for preferred ion	[M+NH4]+1	4.50436e+07
C27 H40 N6 O2	Catharanthine Sulfate	Hydration, Nitro Reduction, Arginine Conjugation	+(C6 H16 N4)	-0.00096	-1.99	480.321	480.32	522.354	23.513		No MS2	[M+ACN+H]+1	4.49003e+07
C21 H22 O6	Catharanthine Sulfate	Oxidative Deamination to Alcohol, Oxidative Deamination to Ketone	-(H2 N2) +(O4)	-0.00319	-8.63	370.142	370.138	371.146	14.633	20	DDA for preferred ion	[M+H]+1	4.3787e+07
C38 H58 N2 O3	Catharanthine Sulfate	Reduction, Stearyl Conjugation	+(C17 H34 O)	-0.00504	-8.54	590.445	590.44	649.454	24.705	0	DDA for other ion	[M-H+HAc]-1	4.23738e+07
C39 H60 N2 O3	Catharanthine Sulfate	Reduction, Stearyl Conjugation	+(C18 H36 O)	-0.00504	-8.34	604.46	604.455	649.454	24.705	0	DDA for preferred ion	[M+FA-H]-1	4.23738e+07
C22 H27 N3 O	Catharanthine Sulfate	Nitro Reduction, Glycine Conjugation	-(O) +(C H3 N)	0.00082	2.36	349.215	349.216	391.25	23.538	5.13	DDA for other ion	[M+ACN+H]+1	4.21877e+07
C27 H34 N6 O4	Catharanthine Sulfate	Desaturation, Oxidation, Arginine Conjugation	+(C6 H10 N4 O2)	-0.00314	-6.19	506.264	506.261	507.268	20.663	9.52	DDA for preferred ion	[M+H]+1	4.07018e+07
C27 H36 N6 O5	Catharanthine Sulfate	Oxidation, Oxidation, Arginine Conjugation	+(C6 H12 N4 O3)	-0.00318	-6.07	524.275	524.272	507.268	20.663	9.52	DDA for preferred ion	[M+H-H2O]+1	4.07018e+07
C27 H36 N6 O5	Catharanthine Sulfate	Oxidation, Arginine Conjugation	+(C6 H12 N4 O3)	-0.00318	-6.07	524.275	524.272	507.268	20.663	9.52	DDA for preferred ion	[M+H-H2O]+1	4.07018e+07
C27 H36 N6 O5	Catharanthine Sulfate	Desaturation, Arginine Conjugation	+(C6 H12 N4 O3)	-0.00318	-6.07	524.275	524.272	507.268	20.663	4.76	DDA for preferred ion	[M+H-H2O]+1	4.07018e+07
C27 H31 N5 O4	Catharanthine Sulfate	Desaturation, Oxidative Deamination to Ketone, Arginine Conjugation	+(C6 H7 N3 O2)	-0.00318	-6.5	489.238	489.234	507.268	20.663	14.29	DDA for preferred ion	[M+NH4]+1	4.07018e+07
C27 H34 N6 O4	Catharanthine Sulfate	Desaturation, Arginine Conjugation	+(C6 H10 N4 O2)	-0.00314	-6.19	506.264	506.261	507.268	20.663	9.52	DDA for preferred ion	[M+H]+1	4.07018e+07
C31 H38 N4 O7 S	Catharanthine Sulfate	Nitro Reduction, Oxidative Deamination to Ketone, GSH Conjugation 1	+(C10 H14 N2 O5 S)	0.00381	6.24	610.246	610.25	652.284	24.009		No MS2	[M+ACN+H]+1	3.99765e+07
C27 H34 N2 O6	Catharanthine Sulfate	Nitro Reduction, Glucuronide Conjugation	+(C6 H10 O4)	0.00024	0.49	482.242	482.242	500.276	20.398	15.79	DDA for preferred ion	[M+NH4]+1	3.90062e+07
C22 H22 N2	Catharanthine Sulfate	Dehydration, Dehydration, Methylation	-(H2 O2) +(C)	-0.00135	-4.3	314.178	314.177	337.166	22.609		No MS2	[M+Na]+1	3.83353e+07
C23 H24 N2 O5 S	Catharanthine Sulfate	Desaturation, Oxidative Deamination to Ketone, Taurine Conjugation	+(C2 O3 S)	-0.00082	-1.85	440.141	440.14	463.129	20.792	5.13	DDA for preferred ion	[M+Na]+1	3.83184e+07
C23 H24 N2 O5 S	Catharanthine Sulfate	Oxidative Deamination to Ketone, Cysteine Conjugation 1	+(C2 O3 S)	-0.00082	-1.85	440.141	440.14	463.129	20.792	2.56	DDA for preferred ion	[M+Na]+1	3.83184e+07
C27 H36 N6 O	Catharanthine Sulfate	Desaturation, Nitro Reduction, Arginine Conjugation	-(O) +(C6 H12 N4)	-0.00348	-7.55	460.295	460.292	502.325	22.173	23.81	DDA for other ion	[M+ACN+H]+1	3.83022e+07
C25 H34 N4 O4	Catharanthine Sulfate	Hydration, Ornitine Conjugation	+(C4 H10 N2 O2)	0.00135	2.96	454.258	454.259	453.252	22.912	0	DDA for preferred ion	[M-H]-1	3.81012e+07
C31 H35 N3 O10 S	Catharanthine Sulfate	Oxidative Deamination to Alcohol, Oxidative Deamination to Ketone, GSH Conjugation 1	+(C10 H11 N O8 S)	0.00269	4.2	641.204	641.207	664.196	14.734	18.18	DDA for preferred ion	[M+Na]+1	3.76352e+07
C21 H18 O4	Catharanthine Sulfate	Desaturation, Oxidative Deamination to Alcohol, Oxidative Deamination to Ketone	-(H6 N2) +(O2)	-0.00315	-9.42	334.121	334.117	317.114	18.917	11.11	DDA for preferred ion	[M+H-H2O]+1	3.75202e+07
C21 H27 N O5	Catharanthine Sulfate	Oxidative Deamination to Alcohol, Reduction	-(N) +(H3 O3)	-0.00147	-3.93	373.189	373.187	374.195	18.545	30	DDA for preferred ion	[M+H]+1	3.6642e+07
C24 H31 N3 O3 S	Catharanthine Sulfate	Dehydration, Reduction, Cysteine Conjugation 2	+(C3 H7 N O S)	-0.00324	-7.35	441.209	441.205	459.239	23.277		No MS2	[M+NH4]+1	3.64593e+07
C24 H31 N3 O3 S	Catharanthine Sulfate	Nitro Reduction, Cysteine Conjugation 1	+(C3 H7 N O S)	-0.00324	-7.35	441.209	441.205	459.239	23.277		No MS2	[M+NH4]+1	3.64593e+07
C27 H34 N6 O2	Catharanthine Sulfate	Dehydration, Arginine Conjugation	+(C6 H10 N4)	-0.0031	-6.53	474.274	474.271	516.305	21.442		No MS2	[M+ACN+H]+1	3.60488e+07
C27 H32 N6 O2	Catharanthine Sulfate	Dehydration, Desaturation, Arginine Conjugation	+(C6 H8 N4)	-0.00332	-7.02	472.259	472.255	490.289	20.208	31.03	DDA for preferred ion	[M+NH4]+1	3.54737e+07
C25 H28 N4 O3	Catharanthine Sulfate	Dehydration, Glutamine Conjugation	+(C4 H4 N2 O)	-0.00243	-5.63	432.216	432.214	415.21	17.622	28.57	DDA for preferred ion	[M+H-H2O]+1	3.51404e+07
C23 H23 N3 O2	Catharanthine Sulfate	Dehydration, Desaturation, Glycine Conjugation	-(H) +(C2 N)	-0.00243	-6.52	373.179	373.177	415.21	17.622	21.43	DDA for other ion	[M+ACN+H]+1	3.51404e+07
C27 H34 N6 O2	Catharanthine Sulfate	Dehydration, Arginine Conjugation	+(C6 H10 N4)	-0.00322	-6.78	474.274	474.271	516.305	20.295	21.05	DDA for other ion	[M+ACN+H]+1	3.50634e+07
C27 H34 N2 O6	Catharanthine Sulfate	Nitro Reduction, Glucuronide Conjugation	+(C6 H10 O4)	0.00025	0.53	482.242	482.242	524.276	18.884	27.5	DDA for preferred ion	[M+ACN+H]+1	3.48895e+07
C23 H23 N3 O2	Catharanthine Sulfate	Dehydration, Desaturation, Glycine Conjugation	-(H) +(C2 N)	-0.00204	-5.46	373.179	373.177	415.211	17.029	17.24	DDA for other ion	[M+ACN+H]+1	3.48277e+07
C22 H27 N3 O4	Catharanthine Sulfate	Hydration, Glycine Conjugation	+(C H3 N O2)	0.00091	2.3	397.2	397.201	439.235	21.883		No MS2	[M+ACN+H]+1	3.40051e+07
C23 H28 N2 O3 S	Catharanthine Sulfate	Nitro Reduction, Oxidative Deamination to Ketone, Taurine Conjugation	+(C2 H4 O S)	-0.00165	-4.01	412.182	412.18	435.17	22.192	0	DDA for preferred ion	[M+Na]+1	3.37121e+07
C31 H39 N5 O7 S	Catharanthine Sulfate	Dehydration, GSH Conjugation 2	+(C10 H15 N3 O5 S)	-0.00587	-9.38	625.257	625.251	643.285	18.865	52.63	DDA for preferred ion	[M+NH4]+1	3.32697e+07
C39 H57 N O2	Catharanthine Sulfate	Nitro Reduction, Oxidative Deamination to Ketone, Stearyl Conjugation	-(N) +(C18 H33)	0.00552	9.65	571.439	571.444	613.478	27.656	30.77	DDA for other ion	[M+ACN+H]+1	3.31665e+07
C21 H24 N2 O	Catharanthine Sulfate	Desaturation, Nitro Reduction	-(O)	-0.0016	-5	320.189	320.187	343.176	22.191		No MS2	[M+Na]+1	3.30983e+07
C21 H24 N2 O	Catharanthine Sulfate	Dehydration, Reduction	-(O)	-0.0016	-5	320.189	320.187	343.176	22.191		No MS2	[M+Na]+1	3.30983e+07
C26 H30 N4 O	Catharanthine Sulfate	Dehydration, Dehydration, Ornitine Conjugation	-(O) +(C5 H6 N2)	0.0038	9.17	414.242	414.246	432.28	10.913	16.67	DDA for preferred ion	[M+NH4]+1	3.24527e+07
C21 H22 O6	Catharanthine Sulfate	Oxidative Deamination to Alcohol, Oxidative Deamination to Ketone	-(H2 N2) +(O4)	-0.00329	-8.88	370.142	370.138	371.146	14.994	25	DDA for preferred ion	[M+H]+1	3.24407e+07
C27 H38 N2 O6	Catharanthine Sulfate	Hydration, Nitro Reduction, Glucoside Conjugation	+(C6 H14 O4)	-0.00216	-4.43	486.273	486.271	504.305	22.437	18.18	DDA for preferred ion	[M+NH4]+1	3.18378e+07
C27 H32 N6 O2	Catharanthine Sulfate	Dehydration, Desaturation, Arginine Conjugation	+(C6 H8 N4)	-0.00068	-1.43	472.259	472.258	531.272	21.384	3.85	DDA for other ion	[M-H+HAc]-1	3.12658e+07
C27 H38 N2 O6	Catharanthine Sulfate	Hydration, Nitro Reduction, Glucoside Conjugation	+(C6 H14 O4)	0.00026	0.54	486.273	486.273	528.307	21.627	29.03	DDA for preferred ion	[M+ACN+H]+1	3.08773e+07
C27 H40 N6 O2	Catharanthine Sulfate	Hydration, Nitro Reduction, Arginine Conjugation	+(C6 H16 N4)	-0.00024	-0.5	480.321	480.321	522.355	24.623		No MS2	[M+ACN+H]+1	3.01686e+07
C26 H36 N4 O3	Catharanthine Sulfate	Reduction, Ornitine Conjugation	+(C5 H12 N2 O)	0.0011	2.43	452.279	452.28	475.269	22.292	25	DDA for preferred ion	[M+Na]+1	3.00454e+07
C26 H31 N3 O3	Catharanthine Sulfate	Dehydration, Oxidative Deamination to Alcohol, Ornitine Conjugation	+(C5 H7 N O)	-0.00157	-3.62	433.237	433.235	475.269	22.292		No MS2	[M+ACN+H]+1	3.00431e+07
C25 H30 N4 O2	Catharanthine Sulfate	Dehydration, Ornitine Conjugation	+(C4 H6 N2)	0.00377	9.02	418.237	418.241	460.274	11.647	0	DDA for other ion	[M+ACN+H]+1	2.91343e+07
C21 H26 N2 O4	Catharanthine Sulfate		+(H2 O2)	-0.00092	-2.47	370.189	370.188	371.196	11.275	14.71	DDA for preferred ion	[M+H]+1	2.89944e+07
C21 H23 N O4	Catharanthine Sulfate	Hydration, Oxidative Deamination to Ketone	-(H N) +(O2)	-0.00092	-2.59	353.163	353.162	371.196	11.275	44.12	DDA for preferred ion	[M+NH4]+1	2.89944e+07
C21 H26 N2 O4	Catharanthine Sulfate	Hydration, Oxidation	+(H2 O2)	-0.00092	-2.47	370.189	370.188	371.196	11.275	33.82	DDA for preferred ion	[M+H]+1	2.89944e+07
C21 H26 N2 O4	Catharanthine Sulfate	Hydration	+(H2 O2)	-0.00092	-2.47	370.189	370.188	371.196	11.275	42.65	DDA for preferred ion	[M+H]+1	2.89944e+07
C21 H23 N O4	Catharanthine Sulfate	Dehydration, Oxidative Deamination to Alcohol	-(H N) +(O2)	-0.00092	-2.59	353.163	353.162	371.196	11.275	39.71	DDA for preferred ion	[M+NH4]+1	2.89944e+07
C21 H28 N2 O5	Catharanthine Sulfate	Hydration	+(H4 O3)	-0.00092	-2.36	388.2	388.199	371.196	11.275	22.06	DDA for preferred ion	[M+H-H2O]+1	2.89944e+07
C21 H23 N O4	Catharanthine Sulfate	Oxidative Deamination to Alcohol	-(H N) +(O2)	-0.00092	-2.59	353.163	353.162	371.196	11.275	47.06	DDA for preferred ion	[M+NH4]+1	2.89944e+07
C24 H29 N3 O5 S	Catharanthine Sulfate	Dehydration, Cysteine Conjugation 1	+(C3 H5 N O3 S)	-0.00072	-1.52	471.183	471.182	494.171	22.109		No MS2	[M+Na]+1	2.8981e+07
C24 H29 N3 O5 S	Catharanthine Sulfate	Cysteine Conjugation 1	+(C3 H5 N O3 S)	-0.00072	-1.52	471.183	471.182	494.171	22.109		No MS2	[M+Na]+1	2.8981e+07
C24 H29 N3 O5 S	Catharanthine Sulfate	Oxidation, Cysteine Conjugation 1	+(C3 H5 N O3 S)	-0.00072	-1.52	471.183	471.182	494.171	22.109		No MS2	[M+Na]+1	2.8981e+07
C22 H22 O4	Catharanthine Sulfate	Oxidative Deamination to Alcohol, Oxidative Deamination to Ketone, Methylation	-(H2 N2) +(C O2)	0.00291	8.3	350.152	350.155	333.151	10.519	33.33	DDA for preferred ion	[M+H-H2O]+1	2.8354e+07
C27 H35 N5 O4	Catharanthine Sulfate	Oxidative Deamination to Alcohol, Arginine Conjugation	+(C6 H11 N3 O2)	-0.00439	-8.9	493.269	493.265	535.298	21.331		No MS2	[M+ACN+H]+1	2.82494e+07
C27 H38 N6 O3	Catharanthine Sulfate	Reduction, Arginine Conjugation	+(C6 H14 N4 O)	-0.00081	-1.63	494.301	494.3	512.334	20.523	35	DDA for preferred ion	[M+NH4]+1	2.76746e+07
C27 H40 N6 O2	Catharanthine Sulfate	Hydration, Nitro Reduction, Arginine Conjugation	+(C6 H16 N4)	-0.00104	-2.16	480.321	480.32	522.354	23.152		No MS2	[M+ACN+H]+1	2.72945e+07
C27 H36 N2 O6	Catharanthine Sulfate	Nitro Reduction, Oxidation, Glucoside Conjugation	+(C6 H12 O4)	-0.00012	-0.25	484.257	484.257	502.292	21.347		No MS2	[M+NH4]+1	2.72923e+07
C27 H36 N2 O6	Catharanthine Sulfate	Nitro Reduction, Glucoside Conjugation	+(C6 H12 O4)	-0.00012	-0.25	484.257	484.257	502.292	21.347		No MS2	[M+NH4]+1	2.72923e+07
C26 H32 N6 O2	Catharanthine Sulfate	Dehydration, Arginine Conjugation	+(C5 H8 N4)	-0.00099	-2.15	460.259	460.258	502.292	21.347		No MS2	[M+ACN+H]+1	2.72923e+07
C27 H40 N6 O	Catharanthine Sulfate	Nitro Reduction, Reduction, Arginine Conjugation	-(O) +(C6 H16 N4)	-0.00109	-2.34	464.326	464.325	482.359	22.579	34.21	DDA for preferred ion	[M+NH4]+1	2.7177e+07
C27 H38 N6 O4	Catharanthine Sulfate	Reduction, Arginine Conjugation	+(C6 H14 N4 O2)	-0.00052	-1.02	510.295	510.295	533.284	20.888		No MS2	[M+Na]+1	2.66088e+07
C27 H38 N6 O4	Catharanthine Sulfate	Hydration, Arginine Conjugation	+(C6 H14 N4 O2)	-0.00052	-1.02	510.295	510.295	533.284	20.888		No MS2	[M+Na]+1	2.66088e+07
C23 H26 N2 O5	Catharanthine Sulfate	Hydration, Oxidative Deamination to Ketone, Glycine Conjugation	+(C2 H2 O3)	-0.00151	-3.67	410.184	410.183	411.19	18.547		No MS2	[M+H]+1	2.58785e+07
C23 H23 N O5	Catharanthine Sulfate	Oxidative Deamination to Ketone, Acetylation	-(H N) +(C2 O3)	-0.00151	-3.83	393.158	393.156	411.19	18.547		No MS2	[M+NH4]+1	2.58785e+07
C21 H23 N O5	Catharanthine Sulfate	Hydration, Oxidation, Oxidative Deamination to Ketone	-(H N) +(O3)	-0.00151	-4.08	369.158	369.156	411.19	18.547		No MS2	[M+ACN+H]+1	2.58785e+07
C23 H26 N2 O5	Catharanthine Sulfate	Oxidative Deamination to Alcohol, Glycine Conjugation	+(C2 H2 O3)	-0.00151	-3.67	410.184	410.183	411.19	18.547		No MS2	[M+H]+1	2.58785e+07
C23 H28 N2 O6	Catharanthine Sulfate	Oxidative Deamination to Alcohol, Glycine Conjugation	+(C2 H4 O4)	-0.00151	-3.52	428.195	428.193	411.19	18.547		No MS2	[M+H-H2O]+1	2.58785e+07
C21 H23 N O5	Catharanthine Sulfate	Oxidative Deamination to Ketone	-(H N) +(O3)	-0.00151	-4.08	369.158	369.156	411.19	18.547		No MS2	[M+ACN+H]+1	2.58785e+07
C21 H23 N O5	Catharanthine Sulfate	Hydration, Oxidative Deamination to Ketone	-(H N) +(O3)	-0.00151	-4.08	369.158	369.156	411.19	18.547		No MS2	[M+ACN+H]+1	2.58785e+07
C21 H28 N2 O5	Catharanthine Sulfate	Hydration	+(H4 O3)	0.0009	2.31	388.2	388.201	411.19	18.547		No MS2	[M+Na]+1	2.58785e+07
C23 H26 N2 O5	Catharanthine Sulfate	Desaturation, Acetylation	+(C2 H2 O3)	-0.00151	-3.67	410.184	410.183	411.19	18.547		No MS2	[M+H]+1	2.58785e+07
C23 H23 N O5	Catharanthine Sulfate	Oxidative Deamination to Alcohol, Oxidative Deamination to Ketone, Glycine Conjugation	-(H N) +(C2 O3)	-0.00151	-3.83	393.158	393.156	411.19	18.547		No MS2	[M+NH4]+1	2.58785e+07
C27 H33 N5 O4	Catharanthine Sulfate	Oxidative Deamination to Ketone, Arginine Conjugation	+(C6 H9 N3 O2)	-0.00308	-6.28	491.253	491.25	533.284	23.068		No MS2	[M+ACN+H]+1	2.52852e+07
C31 H39 N5 O8 S	Catharanthine Sulfate	GSH Conjugation 1	+(C10 H15 N3 O6 S)	-0.00073	-1.13	641.252	641.251	659.285	21.548		No MS2	[M+NH4]+1	2.52072e+07
C31 H39 N5 O8 S	Catharanthine Sulfate	Dehydration, GSH Conjugation 2	+(C10 H15 N3 O6 S)	-0.00073	-1.13	641.252	641.251	659.285	21.548		No MS2	[M+NH4]+1	2.52072e+07
C24 H24 N2 O5 S	Catharanthine Sulfate	Desaturation, Oxidative Deamination to Ketone, Cysteine Conjugation 1	+(C3 O3 S)	-0.00282	-6.23	452.141	452.138	494.172	21.824		No MS2	[M+ACN+H]+1	2.48702e+07
C27 H38 N2 O6	Catharanthine Sulfate	Hydration, Nitro Reduction, Glucoside Conjugation	+(C6 H14 O4)	0.0005	1.03	486.273	486.273	528.307	21.144		No MS2	[M+ACN+H]+1	2.45266e+07
C23 H27 N3 O5 S	Catharanthine Sulfate	Desaturation, Oxidation, Taurine Conjugation	+(C2 H3 N O3 S)	-0.0006	-1.31	457.167	457.167	480.156	20.792	19.35	DDA for preferred ion	[M+Na]+1	2.43105e+07
C23 H27 N3 O5 S	Catharanthine Sulfate	Desaturation, Taurine Conjugation	+(C2 H3 N O3 S)	-0.0006	-1.31	457.167	457.167	480.156	20.792	16.13	DDA for preferred ion	[M+Na]+1	2.43105e+07
C23 H27 N3 O5 S	Catharanthine Sulfate	Oxidation, Cysteine Conjugation 1	+(C2 H3 N O3 S)	-0.0006	-1.31	457.167	457.167	480.156	20.792	16.13	DDA for preferred ion	[M+Na]+1	2.43105e+07
C27 H34 N6 O4	Catharanthine Sulfate	Desaturation, Arginine Conjugation	+(C6 H10 N4 O2)	-0.00323	-6.37	506.264	506.261	507.268	22.406		No MS2	[M+H]+1	2.41064e+07
C27 H36 N6 O5	Catharanthine Sulfate	Oxidation, Arginine Conjugation	+(C6 H12 N4 O3)	-0.00352	-6.71	524.275	524.271	507.268	22.41		No MS2	[M+H-H2O]+1	2.41064e+07
C27 H36 N6 O5	Catharanthine Sulfate	Desaturation, Arginine Conjugation	+(C6 H12 N4 O3)	-0.00352	-6.71	524.275	524.271	507.268	22.41		No MS2	[M+H-H2O]+1	2.41064e+07
C27 H34 N6 O4	Catharanthine Sulfate	Desaturation, Oxidation, Arginine Conjugation	+(C6 H10 N4 O2)	-0.00323	-6.37	506.264	506.261	507.268	22.406		No MS2	[M+H]+1	2.41064e+07
C27 H36 N6 O5	Catharanthine Sulfate	Oxidation, Oxidation, Arginine Conjugation	+(C6 H12 N4 O3)	-0.00352	-6.71	524.275	524.271	507.268	22.41		No MS2	[M+H-H2O]+1	2.41064e+07
C27 H31 N5 O4	Catharanthine Sulfate	Desaturation, Oxidative Deamination to Ketone, Arginine Conjugation	+(C6 H7 N3 O2)	-0.00352	-7.19	489.238	489.234	507.268	22.41		No MS2	[M+NH4]+1	2.41064e+07
C27 H36 N6 O	Catharanthine Sulfate	Desaturation, Nitro Reduction, Arginine Conjugation	-(O) +(C6 H12 N4)	-0.00271	-5.89	460.295	460.292	443.289	20.327	0	DDA for preferred ion	[M+H-H2O]+1	2.40097e+07
C25 H34 N4 O	Catharanthine Sulfate	Nitro Reduction, Ornitine Conjugation	-(O) +(C4 H10 N2)	-0.00276	-6.8	406.273	406.271	389.267	25.326	5.03	DDA for preferred ion	[M+H-H2O]+1	2.39901e+07
C31 H42 N4 O7 S	Catharanthine Sulfate	Nitro Reduction, Oxidative Deamination to Alcohol, GSH Conjugation 2	+(C10 H18 N2 O5 S)	0.0026	4.23	614.277	614.28	615.287	16.392		No MS2	[M+H]+1	2.39431e+07
C27 H36 N6 O	Catharanthine Sulfate	Desaturation, Nitro Reduction, Arginine Conjugation	-(O) +(C6 H12 N4)	-0.00261	-5.67	460.295	460.292	502.325	21.328	27.66	DDA for preferred ion	[M+ACN+H]+1	2.3704e+07
C27 H36 N6 O5	Catharanthine Sulfate	Oxidation, Oxidation, Arginine Conjugation	+(C6 H12 N4 O3)	-0.00324	-6.18	524.275	524.271	507.268	22.034		No MS2	[M+H-H2O]+1	2.32951e+07
C27 H36 N6 O5	Catharanthine Sulfate	Oxidation, Arginine Conjugation	+(C6 H12 N4 O3)	-0.00324	-6.18	524.275	524.271	507.268	22.034		No MS2	[M+H-H2O]+1	2.32951e+07
C27 H34 N6 O4	Catharanthine Sulfate	Desaturation, Oxidation, Arginine Conjugation	+(C6 H10 N4 O2)	-0.00324	-6.4	506.264	506.261	507.268	22.034		No MS2	[M+H]+1	2.32951e+07
C27 H31 N5 O4	Catharanthine Sulfate	Desaturation, Oxidative Deamination to Ketone, Arginine Conjugation	+(C6 H7 N3 O2)	-0.00324	-6.63	489.238	489.234	507.268	22.034		No MS2	[M+NH4]+1	2.32951e+07
C27 H36 N6 O5	Catharanthine Sulfate	Desaturation, Arginine Conjugation	+(C6 H12 N4 O3)	-0.00324	-6.18	524.275	524.271	507.268	22.034		No MS2	[M+H-H2O]+1	2.32951e+07
C27 H34 N6 O4	Catharanthine Sulfate	Desaturation, Arginine Conjugation	+(C6 H10 N4 O2)	-0.00324	-6.4	506.264	506.261	507.268	22.034		No MS2	[M+H]+1	2.32951e+07
C23 H31 N3 O4 S	Catharanthine Sulfate	Reduction, Taurine Conjugation	+(C2 H7 N O2 S)	-0.00301	-6.76	445.204	445.201	463.234	23.276		No MS2	[M+NH4]+1	2.30816e+07
C23 H31 N3 O4 S	Catharanthine Sulfate	Reduction, Cysteine Conjugation 2	+(C2 H7 N O2 S)	-0.00301	-6.76	445.204	445.201	463.234	23.276		No MS2	[M+NH4]+1	2.30816e+07
C27 H36 N6 O4	Catharanthine Sulfate	Oxidation, Arginine Conjugation	+(C6 H12 N4 O2)	-0.00089	-1.75	508.28	508.279	507.272	21.904	7.94	DDA for preferred ion	[M-H]-1	2.30271e+07
C27 H38 N6 O5	Catharanthine Sulfate	Arginine Conjugation	+(C6 H14 N4 O3)	-0.00089	-1.69	526.29	526.289	507.272	21.904	7.94	DDA for preferred ion	[M-H-H2O]-1	2.30271e+07
C27 H38 N6 O5	Catharanthine Sulfate	Hydration, Arginine Conjugation	+(C6 H14 N4 O3)	-0.00089	-1.69	526.29	526.289	507.272	21.904	7.94	DDA for preferred ion	[M-H-H2O]-1	2.30271e+07
C27 H38 N6 O5	Catharanthine Sulfate	Hydration, Oxidation, Arginine Conjugation	+(C6 H14 N4 O3)	-0.00089	-1.69	526.29	526.289	507.272	21.904	7.94	DDA for preferred ion	[M-H-H2O]-1	2.30271e+07
C27 H36 N6 O4	Catharanthine Sulfate	Arginine Conjugation	+(C6 H12 N4 O2)	-0.00089	-1.75	508.28	508.279	507.272	21.904	7.94	DDA for preferred ion	[M-H]-1	2.30271e+07
C27 H36 N6 O4	Catharanthine Sulfate	Dehydration, Arginine Conjugation	+(C6 H12 N4 O2)	-0.00089	-1.75	508.28	508.279	507.272	21.904	7.94	DDA for preferred ion	[M-H]-1	2.30271e+07
C21 H26 N2 O4 S	Catharanthine Sulfate	Nitro Reduction, Oxidation, Sulfation	+(H2 O2 S)	0.00321	7.98	402.161	402.165	420.198	16.064	33.33	DDA for preferred ion	[M+NH4]+1	2.274e+07
C21 H26 N2 O4 S	Catharanthine Sulfate	Nitro Reduction, Sulfation	+(H2 O2 S)	0.00321	7.98	402.161	402.165	420.198	16.064	50	DDA for preferred ion	[M+NH4]+1	2.274e+07
C26 H36 N4 O3	Catharanthine Sulfate	Reduction, Ornitine Conjugation	+(C5 H12 N2 O)	0.00084	1.85	452.279	452.28	475.269	22.866		No MS2	[M+Na]+1	2.22969e+07
C26 H31 N3 O3	Catharanthine Sulfate	Dehydration, Oxidative Deamination to Alcohol, Ornitine Conjugation	+(C5 H7 N O)	-0.00181	-4.18	433.237	433.235	475.269	22.854		No MS2	[M+ACN+H]+1	2.22603e+07
C22 H27 N3 O	Catharanthine Sulfate	Nitro Reduction, Glycine Conjugation	-(O) +(C H3 N)	0.00015	0.43	349.215	349.216	391.249	22.397		No MS2	[M+ACN+H]+1	2.22602e+07
C23 H22 O5	Catharanthine Sulfate	Oxidative Deamination to Alcohol, Oxidative Deamination to Ketone, Acetylation	-(H2 N2) +(C2 O3)	0.00259	6.85	378.147	378.149	361.146	11.142	50	DDA for preferred ion	[M+H-H2O]+1	2.22177e+07
C26 H34 N4 O2	Catharanthine Sulfate	Nitro Reduction, Glutamine Conjugation	+(C5 H10 N2)	-0.00132	-3.03	434.268	434.267	433.26	25.973	10	DDA for preferred ion	[M-H]-1	2.21373e+07
C26 H36 N4 O3	Catharanthine Sulfate	Reduction, Ornitine Conjugation	+(C5 H12 N2 O)	-0.00132	-2.91	452.279	452.277	433.26	25.973	10	DDA for preferred ion	[M-H-H2O]-1	2.21373e+07
C38 H55 N O4	Catharanthine Sulfate	Oxidative Deamination to Alcohol, Stearyl Conjugation	-(N) +(C17 H31 O2)	0.00424	7.19	589.413	589.417	590.425	20.831	20.73	DDA for preferred ion	[M+H]+1	2.18336e+07
C23 H27 N O5	Catharanthine Sulfate	Hydration, Oxidative Deamination to Alcohol, Acetylation	-(N) +(C2 H3 O3)	-0.00354	-8.91	397.189	397.185	439.219	15.473	33.33	DDA for other ion	[M+ACN+H]+1	2.11916e+07
C27 H36 N6 O	Catharanthine Sulfate	Desaturation, Nitro Reduction, Arginine Conjugation	-(O) +(C6 H12 N4)	-0.00113	-2.45	460.295	460.294	478.328	21.554		No MS2	[M+NH4]+1	2.09481e+07
C27 H38 N6 O2	Catharanthine Sulfate	Nitro Reduction, Arginine Conjugation	+(C6 H14 N4)	-0.00076	-1.58	478.306	478.305	496.339	20.054		No MS2	[M+NH4]+1	2.08403e+07
C27 H38 N6 O2	Catharanthine Sulfate	Nitro Reduction, Oxidation, Arginine Conjugation	+(C6 H14 N4)	-0.00076	-1.58	478.306	478.305	496.339	20.054		No MS2	[M+NH4]+1	2.08403e+07
C24 H29 N3 O2 S	Catharanthine Sulfate	Desaturation, Nitro Reduction, Cysteine Conjugation 1	+(C3 H5 N S)	-0.00183	-4.33	423.198	423.196	465.23	11.648	25	DDA for other ion	[M+ACN+H]+1	2.05315e+07
C27 H36 N6 O2	Catharanthine Sulfate	Dehydration, Reduction, Arginine Conjugation	+(C6 H12 N4)	-0.00135	-2.84	476.29	476.289	518.322	20.167	38.46	DDA for other ion	[M+ACN+H]+1	2.01464e+07
C37 H55 N O4	Catharanthine Sulfate	Oxidative Deamination to Alcohol, Reduction, Palmitoyl Conjugation	-(N) +(C16 H31 O2)	-0.00385	-6.67	577.413	577.409	578.417	24.368		No MS2	[M+H]+1	1.97178e+07
C20 H23 N O4	Catharanthine Sulfate	Hydration, Oxidative Deamination to Alcohol	-(C H N) +(O2)	-0.00092	-2.69	341.163	341.162	359.196	11.98	30	DDA for preferred ion	[M+NH4]+1	1.90517e+07
C31 H42 N4 O7 S	Catharanthine Sulfate	Nitro Reduction, Oxidative Deamination to Alcohol, GSH Conjugation 2	+(C10 H18 N2 O5 S)	0.0029	4.72	614.277	614.28	615.288	16.697		No MS2	[M+H]+1	1.89223e+07
C26 H31 N3 O4	Catharanthine Sulfate	Oxidative Deamination to Ketone, Ornitine Conjugation	+(C5 H7 N O2)	-0.00289	-6.44	449.231	449.229	491.262	21.834		No MS2	[M+ACN+H]+1	1.85167e+07
C22 H23 N3 O2	Catharanthine Sulfate	Dehydration, Glycine Conjugation	-(H) +(C N)	0.00092	2.56	361.179	361.18	379.214	23.108	0	DDA for preferred ion	[M+NH4]+1	1.85055e+07
C26 H36 N4 O7	Catharanthine Sulfate	Hydration, Glutamine Conjugation	+(C5 H12 N2 O5)	0.00282	5.46	516.258	516.261	534.295	22.023		No MS2	[M+NH4]+1	1.84177e+07
C27 H36 N6 O3	Catharanthine Sulfate	Arginine Conjugation	+(C6 H12 N4 O)	-0.00335	-6.8	492.285	492.282	534.315	20.525	12	DDA for other ion	[M+ACN+H]+1	1.80548e+07
C27 H36 N6 O5	Catharanthine Sulfate	Oxidation, Oxidation, Arginine Conjugation	+(C6 H12 N4 O3)	-0.00223	-4.26	524.275	524.272	507.269	20.926	9.52	DDA for preferred ion	[M+H-H2O]+1	1.79573e+07
C27 H36 N6 O5	Catharanthine Sulfate	Oxidation, Arginine Conjugation	+(C6 H12 N4 O3)	-0.00223	-4.26	524.275	524.272	507.269	20.926	9.52	DDA for preferred ion	[M+H-H2O]+1	1.79573e+07
C27 H31 N5 O4	Catharanthine Sulfate	Desaturation, Oxidative Deamination to Ketone, Arginine Conjugation	+(C6 H7 N3 O2)	-0.00223	-4.57	489.238	489.235	507.269	20.926	14.29	DDA for preferred ion	[M+NH4]+1	1.79573e+07
C27 H36 N6 O5	Catharanthine Sulfate	Desaturation, Arginine Conjugation	+(C6 H12 N4 O3)	-0.00223	-4.26	524.275	524.272	507.269	20.926	4.76	DDA for preferred ion	[M+H-H2O]+1	1.79573e+07
C27 H34 N6 O4	Catharanthine Sulfate	Desaturation, Arginine Conjugation	+(C6 H10 N4 O2)	-0.00223	-4.41	506.264	506.262	507.269	20.926	9.52	DDA for preferred ion	[M+H]+1	1.79573e+07
C27 H34 N6 O4	Catharanthine Sulfate	Desaturation, Oxidation, Arginine Conjugation	+(C6 H10 N4 O2)	-0.00223	-4.41	506.264	506.262	507.269	20.926	9.52	DDA for preferred ion	[M+H]+1	1.79573e+07
C27 H38 N6 O	Catharanthine Sulfate	Nitro Reduction, Arginine Conjugation	-(O) +(C6 H14 N4)	-0.00318	-6.87	462.311	462.308	504.341	22.586	11.43	DDA for other ion	[M+ACN+H]+1	1.78611e+07
C25 H28 N4 O3	Catharanthine Sulfate	Dehydration, Glutamine Conjugation	+(C4 H4 N2 O)	-0.0024	-5.56	432.216	432.214	415.21	18.226	29.41	DDA for preferred ion	[M+H-H2O]+1	1.78386e+07
C23 H23 N3 O2	Catharanthine Sulfate	Dehydration, Desaturation, Glycine Conjugation	-(H) +(C2 N)	-0.0024	-6.44	373.179	373.177	415.21	18.226	29.41	DDA for other ion	[M+ACN+H]+1	1.78386e+07
C26 H34 N4 O2	Catharanthine Sulfate	Nitro Reduction, Glutamine Conjugation	+(C5 H10 N2)	0.00366	8.43	434.268	434.272	476.306	11.316	0	DDA for other ion	[M+ACN+H]+1	1.77275e+07
C27 H33 N5 O4	Catharanthine Sulfate	Oxidative Deamination to Ketone, Arginine Conjugation	+(C6 H9 N3 O2)	-0.00375	-7.64	491.253	491.25	533.283	20.677		No MS2	[M+ACN+H]+1	1.77037e+07
C23 H29 N3 O	Catharanthine Sulfate	Nitro Reduction, Glycine Conjugation	-(O) +(C2 H5 N)	0.00101	2.78	363.231	363.232	405.266	23.799	6.9	DDA for other ion	[M+ACN+H]+1	1.76639e+07
C21 H23 N O4	Catharanthine Sulfate	Oxidative Deamination to Alcohol	-(H N) +(O2)	-0.00089	-2.51	353.163	353.162	371.196	11.003	47.3	DDA for preferred ion	[M+NH4]+1	1.76205e+07
C21 H28 N2 O5	Catharanthine Sulfate	Hydration	+(H4 O3)	-0.00089	-2.28	388.2	388.199	371.196	11.003	22.97	DDA for preferred ion	[M+H-H2O]+1	1.76205e+07
C21 H23 N O4	Catharanthine Sulfate	Dehydration, Oxidative Deamination to Alcohol	-(H N) +(O2)	-0.00089	-2.51	353.163	353.162	371.196	11.003	43.24	DDA for preferred ion	[M+NH4]+1	1.76205e+07
C21 H23 N O4	Catharanthine Sulfate	Hydration, Oxidative Deamination to Ketone	-(H N) +(O2)	-0.00089	-2.51	353.163	353.162	371.196	11.003	45.95	DDA for preferred ion	[M+NH4]+1	1.76205e+07
C21 H26 N2 O4	Catharanthine Sulfate		+(H2 O2)	-0.00089	-2.39	370.189	370.188	371.196	11.003	16.22	DDA for preferred ion	[M+H]+1	1.76205e+07
C21 H26 N2 O4	Catharanthine Sulfate	Hydration	+(H2 O2)	-0.00089	-2.39	370.189	370.188	371.196	11.003	41.89	DDA for preferred ion	[M+H]+1	1.76205e+07
C21 H26 N2 O4	Catharanthine Sulfate	Hydration, Oxidation	+(H2 O2)	-0.00089	-2.39	370.189	370.188	371.196	11.003	33.78	DDA for preferred ion	[M+H]+1	1.76205e+07
C26 H28 N4 O2	Catharanthine Sulfate	Dehydration, Dehydration, Glutamine Conjugation	+(C5 H4 N2)	-0.00249	-5.81	428.221	428.219	446.253	17.478	25	DDA for preferred ion	[M+NH4]+1	1.75665e+07
C26 H36 N6 O	Catharanthine Sulfate	Nitro Reduction, Arginine Conjugation	-(O) +(C5 H12 N4)	-0.0007	-1.56	448.295	448.294	466.328	23.292	18.92	DDA for preferred ion	[M+NH4]+1	1.74907e+07
C21 H26 N2 O6	Catharanthine Sulfate	Oxidation, Oxidation	+(H2 O4)	0.00034	0.86	402.179	402.179	420.213	20.33	50	DDA for preferred ion	[M+NH4]+1	1.71738e+07
C21 H28 N2 O3	Catharanthine Sulfate	Hydration, Reduction	+(H4 O)	-0.00328	-9.2	356.21	356.207	398.241	16.58	50	DDA for other ion	[M+ACN+H]+1	1.70916e+07
C21 H28 N2 O3	Catharanthine Sulfate	Nitro Reduction, Oxidation	+(H4 O)	-0.00328	-9.2	356.21	356.207	398.241	16.58	50	DDA for other ion	[M+ACN+H]+1	1.70916e+07
C23 H31 N3 O3	Catharanthine Sulfate	Nitro Reduction, Glycine Conjugation	+(C2 H7 N O)	-0.00328	-8.25	397.237	397.233	398.241	16.58	50	DDA for preferred ion	[M+H]+1	1.70916e+07
C23 H28 N2 O3	Catharanthine Sulfate	Reduction, Acetylation	+(C2 H4 O)	-0.00328	-8.62	380.21	380.207	398.241	16.58	50	DDA for preferred ion	[M+NH4]+1	1.70916e+07
C23 H25 N3 O4 S	Catharanthine Sulfate	Desaturation, Cysteine Conjugation 1	+(C2 H N O2 S)	-0.00099	-2.26	439.157	439.156	462.145	25.197	0	DDA for preferred ion	[M+Na]+1	1.70291e+07
C23 H25 N3 O4 S	Catharanthine Sulfate	Desaturation, Desaturation, Taurine Conjugation	+(C2 H N O2 S)	-0.00099	-2.26	439.157	439.156	462.145	25.197	0	DDA for preferred ion	[M+Na]+1	1.70291e+07
C27 H34 N2 O5	Catharanthine Sulfate	Desaturation, Nitro Reduction, Glucoside Conjugation	+(C6 H10 O3)	-0.00045	-0.96	466.247	466.246	484.28	21.629		No MS2	[M+NH4]+1	1.66196e+07
C26 H28 N4 O4	Catharanthine Sulfate	Desaturation, Desaturation, Glutamine Conjugation	+(C5 H4 N2 O2)	-0.00205	-4.45	460.211	460.209	483.198	17.141		No MS2	[M+Na]+1	1.65847e+07
C20 H23 N O4	Catharanthine Sulfate	Hydration, Oxidative Deamination to Alcohol	-(C H N) +(O2)	0.0003	0.89	341.163	341.163	359.197	23.872	25	DDA for preferred ion	[M+NH4]+1	1.64003e+07
C24 H27 N3 O2 S	Catharanthine Sulfate	Dehydration, Dehydration, Cysteine Conjugation 2	+(C3 H3 N S)	0.00298	7.09	421.182	421.185	439.219	15.474	33.33	DDA for preferred ion	[M+NH4]+1	1.61595e+07
C21 H22 O4	Catharanthine Sulfate	Oxidative Deamination to Alcohol, Oxidative Deamination to Ketone, Reduction	-(H2 N2) +(O2)	0.00266	7.86	338.152	338.154	339.162	22.611	35.94	DDA for preferred ion	[M+H]+1	1.61369e+07
C21 H26 N2 O4 S	Catharanthine Sulfate	Nitro Reduction, Sulfation	+(H2 O2 S)	0.00074	1.85	402.161	402.162	385.159	18.288		No MS2	[M+H-H2O]+1	1.60782e+07
C21 H26 N2 O4 S	Catharanthine Sulfate	Nitro Reduction, Oxidation, Sulfation	+(H2 O2 S)	0.00074	1.85	402.161	402.162	385.159	18.288		No MS2	[M+H-H2O]+1	1.60782e+07
C21 H24 N2 O3 S	Catharanthine Sulfate	Desaturation, Nitro Reduction, Sulfation	+(O S)	0.00074	1.93	384.151	384.152	385.159	18.288		No MS2	[M+H]+1	1.60782e+07
C26 H32 N4 O4	Catharanthine Sulfate	Glutamine Conjugation	+(C5 H8 N2 O2)	-0.00243	-5.24	464.242	464.24	447.237	17.454		No MS2	[M+H-H2O]+1	1.58392e+07
C26 H30 N4 O3	Catharanthine Sulfate	Dehydration, Glutamine Conjugation	+(C5 H6 N2 O)	-0.00227	-5.09	446.232	446.23	447.237	17.478	20	DDA for preferred ion	[M+H]+1	1.58392e+07
C26 H32 N4 O4	Catharanthine Sulfate	Desaturation, Ornitine Conjugation	+(C5 H8 N2 O2)	-0.00243	-5.24	464.242	464.24	447.237	17.454		No MS2	[M+H-H2O]+1	1.58392e+07
C37 H50 N2 O	Catharanthine Sulfate	Dehydration, Dehydration, Palmitoyl Conjugation	-(O) +(C16 H26)	0.00556	10.33	538.392	538.398	580.432	25.886	11.11	DDA for other ion	[M+ACN+H]+1	1.5716e+07
C22 H22 O4	Catharanthine Sulfate	Oxidative Deamination to Alcohol, Oxidative Deamination to Ketone, Methylation	-(H2 N2) +(C O2)	0.00138	3.94	350.152	350.153	333.15	21.906		No MS2	[M+H-H2O]+1	1.53851e+07
C22 H23 N3 O3	Catharanthine Sulfate	Desaturation, Glycine Conjugation	-(H) +(C N O)	0.00018	0.48	377.174	377.174	395.208	20.169	20	DDA for preferred ion	[M+NH4]+1	1.5304e+07
C23 H29 N3 O6 S	Catharanthine Sulfate	Oxidation, Taurine Conjugation	+(C2 H5 N O4 S)	0.00145	3.05	475.178	475.179	493.213	22.924		No MS2	[M+NH4]+1	1.51494e+07
C23 H29 N3 O6 S	Catharanthine Sulfate	Desaturation, Taurine Conjugation	+(C2 H5 N O4 S)	0.00145	3.05	475.178	475.179	493.213	22.924		No MS2	[M+NH4]+1	1.51494e+07
C23 H29 N3 O6 S	Catharanthine Sulfate	Oxidation, Oxidation, Taurine Conjugation	+(C2 H5 N O4 S)	0.00145	3.05	475.178	475.179	493.213	22.924		No MS2	[M+NH4]+1	1.51494e+07
C31 H39 N5 O7 S	Catharanthine Sulfate	Dehydration, GSH Conjugation 2	+(C10 H15 N3 O5 S)	-0.00068	-1.09	625.257	625.256	643.29	24.238	14.29	DDA for preferred ion	[M+NH4]+1	1.50861e+07
C27 H34 N6 O2	Catharanthine Sulfate	Dehydration, Arginine Conjugation	+(C6 H10 N4)	-0.00241	-5.07	474.274	474.272	497.261	16.35	25	DDA for preferred ion	[M+Na]+1	1.50041e+07
C27 H40 N6 O5	Catharanthine Sulfate	Reduction, Arginine Conjugation	+(C6 H16 N4 O3)	-0.00045	-0.86	528.306	528.306	509.288	23.418	11.11	DDA for preferred ion	[M-H-H2O]-1	1.48031e+07
C27 H38 N6 O4	Catharanthine Sulfate	Reduction, Arginine Conjugation	+(C6 H14 N4 O2)	-0.00045	-0.89	510.295	510.295	509.288	23.418	11.11	DDA for preferred ion	[M-H]-1	1.48031e+07
C27 H38 N6 O4	Catharanthine Sulfate	Hydration, Arginine Conjugation	+(C6 H14 N4 O2)	-0.00045	-0.89	510.295	510.295	509.288	23.418	11.11	DDA for preferred ion	[M-H]-1	1.48031e+07
C24 H31 N3 O7 S	Catharanthine Sulfate	Oxidation, Cysteine Conjugation 1	+(C3 H7 N O5 S)	0.00105	2.07	505.188	505.189	547.223	23.015		No MS2	[M+ACN+H]+1	1.47442e+07
C27 H40 N6 O6	Catharanthine Sulfate	Hydration, Arginine Conjugation	+(C6 H16 N4 O4)	0.0041	7.53	544.301	544.305	567.294	18.22		No MS2	[M+Na]+1	1.46792e+07
C27 H35 N5 O6	Catharanthine Sulfate	Oxidative Deamination to Ketone, Arginine Conjugation	+(C6 H11 N3 O4)	0.00169	3.22	525.259	525.26	567.294	18.22		No MS2	[M+ACN+H]+1	1.46785e+07
C23 H23 N3 O2	Catharanthine Sulfate	Dehydration, Desaturation, Glycine Conjugation	-(H) +(C2 N)	-0.00237	-6.36	373.179	373.177	415.21	18.441	27.27	DDA for other ion	[M+ACN+H]+1	1.4664e+07
C25 H28 N4 O3	Catharanthine Sulfate	Dehydration, Glutamine Conjugation	+(C4 H4 N2 O)	-0.00237	-5.49	432.216	432.214	415.21	18.441	27.27	DDA for preferred ion	[M+H-H2O]+1	1.4664e+07
C27 H32 N2 O6	Catharanthine Sulfate	Dehydration, Glucoside Conjugation	+(C6 H8 O4)	-0.00205	-4.27	480.226	480.224	522.258	20.39	29.27	DDA for other ion	[M+ACN+H]+1	1.45381e+07
C37 H51 N O5	Catharanthine Sulfate	Oxidative Deamination to Ketone, Palmitoyl Conjugation	-(N) +(C16 H27 O3)	-0.00375	-6.36	589.377	589.373	590.38	22.326		No MS2	[M+H]+1	1.41747e+07
C37 H51 N O5	Catharanthine Sulfate	Oxidation, Oxidative Deamination to Ketone, Palmitoyl Conjugation	-(N) +(C16 H27 O3)	-0.00375	-6.36	589.377	589.373	590.38	22.326		No MS2	[M+H]+1	1.41747e+07
C37 H53 N O6	Catharanthine Sulfate	Oxidative Deamination to Ketone, Palmitoyl Conjugation	-(N) +(C16 H29 O4)	-0.00375	-6.18	607.387	607.384	590.38	22.326		No MS2	[M+H-H2O]+1	1.41747e+07
C31 H35 N3 O10 S	Catharanthine Sulfate	Oxidative Deamination to Alcohol, Oxidative Deamination to Ketone, GSH Conjugation 1	+(C10 H11 N O8 S)	0.00281	4.39	641.204	641.207	664.196	14.975	16.67	DDA for preferred ion	[M+Na]+1	1.41731e+07
C31 H38 N4 O7 S	Catharanthine Sulfate	Nitro Reduction, Oxidative Deamination to Ketone, GSH Conjugation 1	+(C10 H14 N2 O5 S)	0.00344	5.64	610.246	610.25	652.283	26.329	6.25	DDA for other ion	[M+ACN+H]+1	1.40832e+07
C27 H35 N O9	Catharanthine Sulfate	Hydration, Oxidative Deamination to Alcohol, Glucoside Conjugation	-(N) +(C6 H11 O7)	-0.00103	-1.99	517.231	517.23	535.264	16.102		No MS2	[M+NH4]+1	1.37674e+07
C27 H38 N2 O9	Catharanthine Sulfate	Reduction, Glucoside Conjugation	+(C6 H14 O7)	-0.0011	-2.06	534.258	534.257	535.264	16.101	20	DDA for preferred ion	[M+H]+1	1.37674e+07
C27 H36 N6 O2	Catharanthine Sulfate	Dehydration, Reduction, Arginine Conjugation	+(C6 H12 N4)	-0.00227	-4.76	476.29	476.288	518.322	20.838		No MS2	[M+ACN+H]+1	1.3533e+07
C22 H27 N3 O	Catharanthine Sulfate	Nitro Reduction, Glycine Conjugation	-(O) +(C H3 N)	0.00061	1.74	349.215	349.216	391.25	27.08	2.5	DDA for other ion	[M+ACN+H]+1	1.33963e+07
C23 H27 N O5	Catharanthine Sulfate	Hydration, Oxidative Deamination to Alcohol, Acetylation	-(N) +(C2 H3 O3)	-0.00336	-8.45	397.189	397.186	439.219	13.289	50	DDA for other ion	[M+ACN+H]+1	1.33788e+07
C27 H34 N6 O4	Catharanthine Sulfate	Desaturation, Arginine Conjugation	+(C6 H10 N4 O2)	-0.00346	-6.82	506.264	506.261	507.268	21.783		No MS2	[M+H]+1	1.31976e+07
C27 H36 N6 O5	Catharanthine Sulfate	Oxidation, Arginine Conjugation	+(C6 H12 N4 O3)	-0.00346	-6.59	524.275	524.271	507.268	21.783		No MS2	[M+H-H2O]+1	1.31976e+07
C27 H31 N5 O4	Catharanthine Sulfate	Desaturation, Oxidative Deamination to Ketone, Arginine Conjugation	+(C6 H7 N3 O2)	-0.00346	-7.06	489.238	489.234	507.268	21.783		No MS2	[M+NH4]+1	1.31976e+07
C27 H36 N6 O5	Catharanthine Sulfate	Oxidation, Oxidation, Arginine Conjugation	+(C6 H12 N4 O3)	-0.00346	-6.59	524.275	524.271	507.268	21.783		No MS2	[M+H-H2O]+1	1.31976e+07
C27 H36 N6 O5	Catharanthine Sulfate	Desaturation, Arginine Conjugation	+(C6 H12 N4 O3)	-0.00346	-6.59	524.275	524.271	507.268	21.783		No MS2	[M+H-H2O]+1	1.31976e+07
C27 H34 N6 O4	Catharanthine Sulfate	Desaturation, Oxidation, Arginine Conjugation	+(C6 H10 N4 O2)	-0.00346	-6.82	506.264	506.261	507.268	21.783		No MS2	[M+H]+1	1.31976e+07
C31 H45 N5 O7 S	Catharanthine Sulfate	Hydration, Nitro Reduction, GSH Conjugation 2	+(C10 H21 N3 O5 S)	0.00209	3.31	631.304	631.306	676.304	21.682	0	DDA for preferred ion	[M+FA-H]-1	1.31808e+07
C24 H27 N3 O2 S	Catharanthine Sulfate	Dehydration, Dehydration, Cysteine Conjugation 2	+(C3 H3 N S)	0.00317	7.52	421.182	421.186	439.219	13.289	50	DDA for preferred ion	[M+NH4]+1	1.29947e+07
C26 H34 N2 O8	Catharanthine Sulfate	Hydration, Glucoside Conjugation	+(C5 H10 O6)	0.00028	0.56	502.232	502.232	544.266	19.476	22.99	DDA for other ion	[M+ACN+H]+1	1.28922e+07
C37 H58 N2 O4	Catharanthine Sulfate	Hydration, Reduction, Palmitoyl Conjugation	+(C16 H34 O2)	-0.00401	-6.75	594.44	594.436	617.425	20.845		No MS2	[M+Na]+1	1.27429e+07
C21 H24 N2 O3 S	Catharanthine Sulfate	Desaturation, Nitro Reduction, Sulfation	+(O S)	0.0035	9.1	384.151	384.154	367.151	16.63		No MS2	[M+H-H2O]+1	1.24844e+07
C23 H25 N3 O2 S	Catharanthine Sulfate	Dehydration, Dehydration, Taurine Conjugation	+(C2 H N S)	-0.00221	-5.43	407.167	407.165	449.198	12.008	25	DDA for other ion	[M+ACN+H]+1	1.22387e+07
C26 H30 N2 O5	Catharanthine Sulfate	Oxidative Deamination to Alcohol, Oxidative Deamination to Ketone, Ornitine Conjugation	+(C5 H6 O3)	-0.00041	-0.91	450.215	450.215	473.204	22.103		No MS2	[M+Na]+1	1.22311e+07
C23 H29 N3 O	Catharanthine Sulfate	Nitro Reduction, Glycine Conjugation	-(O) +(C2 H5 N)	0.00101	2.78	363.231	363.232	405.266	24.218	10.71	DDA for other ion	[M+ACN+H]+1	1.22097e+07
C22 H28 N2 O4	Catharanthine Sulfate	Hydration, Methylation	+(C H4 O2)	-0.00305	-7.93	384.205	384.202	385.209	23.141		No MS2	[M+H]+1	1.212e+07
C22 H25 N O4	Catharanthine Sulfate	Oxidative Deamination to Alcohol, Methylation	-(N) +(C H O2)	-0.00305	-8.3	367.178	367.175	385.209	23.141		No MS2	[M+NH4]+1	1.212e+07
C22 H28 N2 O4	Catharanthine Sulfate	Hydration, Oxidation, Methylation	+(C H4 O2)	-0.00305	-7.93	384.205	384.202	385.209	23.141		No MS2	[M+H]+1	1.212e+07
C22 H25 N O4	Catharanthine Sulfate	Hydration, Oxidative Deamination to Ketone, Methylation	-(N) +(C H O2)	-0.00305	-8.3	367.178	367.175	385.209	23.141		No MS2	[M+NH4]+1	1.212e+07
C22 H28 N2 O4	Catharanthine Sulfate	Methylation	+(C H4 O2)	-0.00305	-7.93	384.205	384.202	385.209	23.141		No MS2	[M+H]+1	1.212e+07
C22 H30 N2 O5	Catharanthine Sulfate	Hydration, Methylation	+(C H6 O3)	-0.00305	-7.58	402.215	402.212	385.209	23.141		No MS2	[M+H-H2O]+1	1.212e+07
C39 H54 N2 O	Catharanthine Sulfate	Dehydration, Dehydration, Stearyl Conjugation	-(O) +(C18 H30)	0.00508	8.98	566.424	566.429	608.463	27.42		No MS2	[M+ACN+H]+1	1.2093e+07
C23 H25 N3 O2 S	Catharanthine Sulfate	Dehydration, Dehydration, Taurine Conjugation	+(C2 H N S)	-0.00158	-3.88	407.167	407.165	430.154	8.595		No MS2	[M+Na]+1	1.20429e+07
C24 H29 N3 O5 S	Catharanthine Sulfate	Cysteine Conjugation 1	+(C3 H5 N O3 S)	-0.00041	-0.88	471.183	471.182	494.172	21.827		No MS2	[M+Na]+1	1.19439e+07
C24 H29 N3 O5 S	Catharanthine Sulfate	Oxidation, Cysteine Conjugation 1	+(C3 H5 N O3 S)	-0.00041	-0.88	471.183	471.182	494.172	21.827		No MS2	[M+Na]+1	1.19439e+07
C24 H29 N3 O5 S	Catharanthine Sulfate	Dehydration, Cysteine Conjugation 1	+(C3 H5 N O3 S)	-0.00041	-0.88	471.183	471.182	494.172	21.827		No MS2	[M+Na]+1	1.19439e+07
C27 H34 N6 O4	Catharanthine Sulfate	Desaturation, Oxidation, Arginine Conjugation	+(C6 H10 N4 O2)	-0.00062	-1.22	506.264	506.264	548.297	21.127	31.48	DDA for other ion	[M+ACN+H]+1	1.18487e+07
C27 H34 N6 O4	Catharanthine Sulfate	Desaturation, Arginine Conjugation	+(C6 H10 N4 O2)	-0.00062	-1.22	506.264	506.264	548.297	21.127	31.48	DDA for other ion	[M+ACN+H]+1	1.18487e+07
C31 H41 N5 O6 S	Catharanthine Sulfate	Nitro Reduction, GSH Conjugation 1	+(C10 H17 N3 O4 S)	0.0048	7.85	611.278	611.283	592.265	21.01	0	DDA for preferred ion	[M-H-H2O]-1	1.1822e+07
C26 H35 N3 O5	Catharanthine Sulfate	Hydration, Oxidative Deamination to Alcohol, Ornitine Conjugation	+(C5 H11 N O3)	-0.00466	-9.93	469.258	469.253	511.287	18.216		No MS2	[M+ACN+H]+1	1.16237e+07
C21 H18 O4	Catharanthine Sulfate	Desaturation, Oxidative Deamination to Alcohol, Oxidative Deamination to Ketone	-(H6 N2) +(O2)	0.00308	9.22	334.121	334.124	317.12	10.617	23.53	DDA for preferred ion	[M+H-H2O]+1	1.16092e+07
C27 H34 N2 O6	Catharanthine Sulfate	Nitro Reduction, Glucuronide Conjugation	+(C6 H10 O4)	0.00021	0.44	482.242	482.242	500.276	20.126	21.43	DDA for preferred ion	[M+NH4]+1	1.10227e+07
C27 H40 N6 O5	Catharanthine Sulfate	Reduction, Arginine Conjugation	+(C6 H16 N4 O3)	-0.00043	-0.81	528.306	528.306	509.288	20.803		No MS2	[M-H-H2O]-1	1.09371e+07
C23 H29 N3 O	Catharanthine Sulfate	Nitro Reduction, Glycine Conjugation	-(O) +(C2 H5 N)	0.00074	2.03	363.231	363.232	405.266	27.51		No MS2	[M+ACN+H]+1	1.09273e+07
C27 H37 N5 O2	Catharanthine Sulfate	Nitro Reduction, Oxidative Deamination to Alcohol, Arginine Conjugation	+(C6 H13 N3)	-0.00107	-2.3	463.295	463.294	481.327	18.954		No MS2	[M+NH4]+1	1.09103e+07
C27 H40 N6 O2	Catharanthine Sulfate	Hydration, Nitro Reduction, Arginine Conjugation	+(C6 H16 N4)	-0.00106	-2.21	480.321	480.32	481.327	18.961		No MS2	[M+H]+1	1.09103e+07
C24 H31 N3 O3 S	Catharanthine Sulfate	Dehydration, Reduction, Cysteine Conjugation 2	+(C3 H7 N O S)	-0.00321	-7.28	441.209	441.205	459.239	23.59		No MS2	[M+NH4]+1	1.0879e+07
C24 H31 N3 O3 S	Catharanthine Sulfate	Nitro Reduction, Cysteine Conjugation 1	+(C3 H7 N O S)	-0.00321	-7.28	441.209	441.205	459.239	23.59		No MS2	[M+NH4]+1	1.0879e+07
C26 H30 N4 O3	Catharanthine Sulfate	Dehydration, Glutamine Conjugation	+(C5 H6 N2 O)	0.00355	7.95	446.232	446.235	488.269	12.358	22.22	DDA for other ion	[M+ACN+H]+1	1.08582e+07
C25 H34 N4 O	Catharanthine Sulfate	Nitro Reduction, Ornitine Conjugation	-(O) +(C4 H10 N2)	0.00167	4.11	406.273	406.275	451.273	22.321		No MS2	[M+FA-H]-1	1.08082e+07
C26 H38 N4 O4	Catharanthine Sulfate	Hydration, Reduction, Ornitine Conjugation	+(C5 H14 N2 O2)	0.00167	3.55	470.289	470.291	451.273	22.321		No MS2	[M-H-H2O]-1	1.08082e+07
C21 H25 N O7 S	Catharanthine Sulfate	Hydration, Oxidative Deamination to Alcohol, Sulfation	-(N) +(H O5 S)	-0.00292	-6.71	435.135	435.132	453.166	17.92		No MS2	[M+NH4]+1	1.07522e+07
C21 H28 N2 O7 S	Catharanthine Sulfate	Reduction, Sulfation	+(H4 O5 S)	-0.00292	-6.46	452.162	452.159	453.166	17.92		No MS2	[M+H]+1	1.07522e+07
C22 H26 N2 O5 S	Catharanthine Sulfate	Oxidative Deamination to Alcohol, Taurine Conjugation	+(C H2 O3 S)	0.00305	7.09	430.156	430.159	413.156	15.833	33.33	DDA for preferred ion	[M+H-H2O]+1	1.05776e+07
C23 H28 N2 O	Catharanthine Sulfate	Nitro Reduction, Acetylation	-(O) +(C2 H4)	-0.00147	-4.22	348.22	348.219	371.208	23.433		No MS2	[M+Na]+1	1.05657e+07
C27 H36 N2 O5	Catharanthine Sulfate	Nitro Reduction, Glucoside Conjugation	+(C6 H12 O3)	-0.00215	-4.59	468.262	468.26	486.294	22.388		No MS2	[M+NH4]+1	1.05454e+07
C20 H23 N O4	Catharanthine Sulfate	Hydration, Oxidative Deamination to Alcohol	-(C H N) +(O2)	-0.00101	-2.95	341.163	341.162	359.196	14.181	42.11	DDA for preferred ion	[M+NH4]+1	1.05076e+07
C24 H26 N2 O4 S	Catharanthine Sulfate	Dehydration, Oxidative Deamination to Ketone, Cysteine Conjugation 2	+(C3 H2 O2 S)	-0.00321	-7.33	438.161	438.158	461.147	15.421	0	DDA for preferred ion	[M+Na]+1	1.03257e+07
C23 H29 N3 O	Catharanthine Sulfate	Nitro Reduction, Glycine Conjugation	-(O) +(C2 H5 N)	0.00061	1.69	363.231	363.232	405.265	23.53		No MS2	[M+ACN+H]+1	1.01666e+07
C21 H30 N2 O3	Catharanthine Sulfate	Hydration, Nitro Reduction	+(H6 O)	-0.00095	-2.66	358.226	358.225	376.259	16.58	33.33	DDA for preferred ion	[M+NH4]+1	1.01094e+07
C22 H30 N2 O2	Catharanthine Sulfate	Nitro Reduction, Methylation	+(C H6)	-0.00169	-4.76	354.231	354.229	377.218	23.141		No MS2	[M+Na]+1	1.01012e+07
C27 H31 N5 O4	Catharanthine Sulfate	Desaturation, Oxidative Deamination to Ketone, Arginine Conjugation	+(C6 H7 N3 O2)	-0.00211	-4.32	489.238	489.235	507.269	23.795		No MS2	[M+NH4]+1	1.009e+07
C27 H36 N6 O5	Catharanthine Sulfate	Oxidation, Arginine Conjugation	+(C6 H12 N4 O3)	-0.00211	-4.03	524.275	524.273	507.269	23.795		No MS2	[M+H-H2O]+1	1.009e+07
C27 H34 N6 O4	Catharanthine Sulfate	Desaturation, Arginine Conjugation	+(C6 H10 N4 O2)	-0.00211	-4.17	506.264	506.262	507.269	23.795		No MS2	[M+H]+1	1.009e+07
C27 H34 N6 O4	Catharanthine Sulfate	Desaturation, Oxidation, Arginine Conjugation	+(C6 H10 N4 O2)	-0.00211	-4.17	506.264	506.262	507.269	23.795		No MS2	[M+H]+1	1.009e+07
C27 H36 N6 O5	Catharanthine Sulfate	Oxidation, Oxidation, Arginine Conjugation	+(C6 H12 N4 O3)	-0.00211	-4.03	524.275	524.273	507.269	23.795		No MS2	[M+H-H2O]+1	1.009e+07
C27 H36 N6 O5	Catharanthine Sulfate	Desaturation, Arginine Conjugation	+(C6 H12 N4 O3)	-0.00211	-4.03	524.275	524.273	507.269	23.795		No MS2	[M+H-H2O]+1	1.009e+07
C24 H24 N2 O4 S	Catharanthine Sulfate	Dehydration, Oxidative Deamination to Ketone, Cysteine Conjugation 1	+(C3 O2 S)	-0.00283	-6.5	436.146	436.143	419.14	17.063	35.29	DDA for preferred ion	[M+H-H2O]+1	1.00615e+07
C26 H32 N6 O2	Catharanthine Sulfate	Dehydration, Arginine Conjugation	+(C5 H8 N4)	-0.00104	-2.26	460.259	460.258	483.247	17.936	0	DDA for preferred ion	[M+Na]+1	1.00156e+07
C27 H34 N6 O2	Catharanthine Sulfate	Dehydration, Arginine Conjugation	+(C6 H10 N4)	-0.00332	-7	474.274	474.271	497.26	16.103		No MS2	[M+Na]+1	9.91924e+06
C21 H28 N2 O7 S	Catharanthine Sulfate	Reduction, Sulfation	+(H4 O5 S)	-0.00274	-6.06	452.162	452.159	453.166	17.617	33.33	DDA for preferred ion	[M+H]+1	9.75739e+06
C21 H25 N O7 S	Catharanthine Sulfate	Hydration, Oxidative Deamination to Alcohol, Sulfation	-(N) +(H O5 S)	-0.00274	-6.29	435.135	435.132	453.166	17.617	33.33	DDA for preferred ion	[M+NH4]+1	9.75739e+06
C27 H36 N2 O6	Catharanthine Sulfate	Nitro Reduction, Oxidation, Glucoside Conjugation	+(C6 H12 O4)	0.00013	0.26	484.257	484.257	502.291	27.658		No MS2	[M+NH4]+1	9.69986e+06
C26 H32 N6 O2	Catharanthine Sulfate	Dehydration, Arginine Conjugation	+(C5 H8 N4)	-0.00121	-2.63	460.259	460.257	502.291	27.658		No MS2	[M+ACN+H]+1	9.69986e+06
C27 H36 N2 O6	Catharanthine Sulfate	Nitro Reduction, Glucoside Conjugation	+(C6 H12 O4)	0.00013	0.26	484.257	484.257	502.291	27.658		No MS2	[M+NH4]+1	9.69986e+06
C39 H55 N O5	Catharanthine Sulfate	Oxidation, Oxidative Deamination to Ketone, Stearyl Conjugation	-(N) +(C18 H31 O3)	-0.00477	-7.73	617.408	617.403	600.4	23.081		No MS2	[M+H-H2O]+1	9.66467e+06
C39 H53 N O4	Catharanthine Sulfate	Desaturation, Oxidative Deamination to Ketone, Stearyl Conjugation	-(N) +(C18 H29 O2)	-0.00474	-7.91	599.397	599.393	600.4	23.081		No MS2	[M+H]+1	9.66467e+06
C39 H55 N O5	Catharanthine Sulfate	Oxidative Deamination to Ketone, Stearyl Conjugation	-(N) +(C18 H31 O3)	-0.00477	-7.73	617.408	617.403	600.4	23.081		No MS2	[M+H-H2O]+1	9.66467e+06
C26 H33 N3 O5	Catharanthine Sulfate	Oxidative Deamination to Alcohol, Ornitine Conjugation	+(C5 H9 N O3)	-0.00033	-0.71	467.242	467.242	485.276	23.526		No MS2	[M+NH4]+1	9.64605e+06
C26 H33 N3 O5	Catharanthine Sulfate	Hydration, Oxidative Deamination to Ketone, Ornitine Conjugation	+(C5 H9 N O3)	-0.00033	-0.71	467.242	467.242	485.276	23.526		No MS2	[M+NH4]+1	9.64605e+06
C37 H55 N O4	Catharanthine Sulfate	Oxidative Deamination to Alcohol, Reduction, Palmitoyl Conjugation	-(N) +(C16 H31 O2)	-0.00237	-4.1	577.413	577.411	600.4	23.081		No MS2	[M+Na]+1	9.59011e+06
C23 H29 N3 O6	Catharanthine Sulfate	Oxidation, Glycine Conjugation	+(C2 H5 N O4)	-0.0017	-3.83	443.206	443.204	461.238	23.577		No MS2	[M+NH4]+1	9.50254e+06
C27 H38 N6 O3	Catharanthine Sulfate	Reduction, Arginine Conjugation	+(C6 H14 N4 O)	-0.00111	-2.25	494.301	494.299	536.333	18.481	31.58	DDA for other ion	[M+ACN+H]+1	9.42657e+06
C24 H29 N3 O5 S	Catharanthine Sulfate	Oxidation, Cysteine Conjugation 1	+(C3 H5 N O3 S)	-0.00148	-3.14	471.183	471.181	494.171	20.798	10.64	DDA for preferred ion	[M+Na]+1	9.42613e+06
C24 H29 N3 O5 S	Catharanthine Sulfate	Cysteine Conjugation 1	+(C3 H5 N O3 S)	-0.00148	-3.14	471.183	471.181	494.171	20.798	17.02	DDA for preferred ion	[M+Na]+1	9.42613e+06
C24 H29 N3 O5 S	Catharanthine Sulfate	Dehydration, Cysteine Conjugation 1	+(C3 H5 N O3 S)	-0.00148	-3.14	471.183	471.181	494.171	20.798	6.38	DDA for preferred ion	[M+Na]+1	9.42613e+06
C27 H34 N6 O2	Catharanthine Sulfate	Dehydration, Arginine Conjugation	+(C6 H10 N4)	-0.00215	-4.54	474.274	474.272	497.261	14.201	25	DDA for preferred ion	[M+Na]+1	9.23751e+06
C39 H56 N2 O4	Catharanthine Sulfate	Desaturation, Stearyl Conjugation	+(C18 H32 O2)	0.00555	9	616.424	616.43	599.426	27.201	25	DDA for preferred ion	[M+H-H2O]+1	9.11796e+06
C39 H56 N2 O4	Catharanthine Sulfate	Desaturation, Oxidation, Stearyl Conjugation	+(C18 H32 O2)	0.00555	9	616.424	616.43	599.426	27.201	25	DDA for preferred ion	[M+H-H2O]+1	9.11796e+06
C37 H51 N O3	Catharanthine Sulfate	Dehydration, Oxidative Deamination to Alcohol, Palmitoyl Conjugation	-(N) +(C16 H27 O)	0.00555	9.96	557.387	557.392	599.426	27.201	25	DDA for other ion	[M+ACN+H]+1	9.11796e+06
C39 H54 N2 O3	Catharanthine Sulfate	Desaturation, Desaturation, Stearyl Conjugation	+(C18 H30 O)	0.00555	9.27	598.413	598.419	599.426	27.201	25	DDA for preferred ion	[M+H]+1	9.11796e+06
C27 H33 N5 O4	Catharanthine Sulfate	Oxidative Deamination to Ketone, Arginine Conjugation	+(C6 H9 N3 O2)	-0.00296	-6.03	491.253	491.25	533.284	20.922		No MS2	[M+ACN+H]+1	8.90495e+06
C27 H38 N6 O	Catharanthine Sulfate	Nitro Reduction, Arginine Conjugation	-(O) +(C6 H14 N4)	-0.00247	-5.33	462.311	462.308	504.342	21.858	16.13	DDA for preferred ion	[M+ACN+H]+1	8.88737e+06
C23 H31 N3 O3 S	Catharanthine Sulfate	Nitro Reduction, Oxidation, Taurine Conjugation	+(C2 H7 N O S)	0.00308	7.18	429.209	429.212	412.208	11.849		No MS2	[M+H-H2O]+1	8.74822e+06
C23 H29 N3 O2 S	Catharanthine Sulfate	Nitro Reduction, Cysteine Conjugation 1	+(C2 H5 N S)	0.00308	7.49	411.198	411.201	412.208	11.849		No MS2	[M+H]+1	8.74822e+06
C23 H29 N3 O2 S	Catharanthine Sulfate	Desaturation, Nitro Reduction, Taurine Conjugation	+(C2 H5 N S)	0.00308	7.49	411.198	411.201	412.208	11.849		No MS2	[M+H]+1	8.74822e+06
C23 H31 N3 O3 S	Catharanthine Sulfate	Nitro Reduction, Taurine Conjugation	+(C2 H7 N O S)	0.00308	7.18	429.209	429.212	412.208	11.849		No MS2	[M+H-H2O]+1	8.74822e+06
C27 H36 N6 O	Catharanthine Sulfate	Desaturation, Nitro Reduction, Arginine Conjugation	-(O) +(C6 H12 N4)	-0.0036	-7.82	460.295	460.291	502.325	21.127	15.57	DDA for other ion	[M+ACN+H]+1	8.69519e+06
C27 H38 N2 O6	Catharanthine Sulfate	Hydration, Nitro Reduction, Glucoside Conjugation	+(C6 H14 O4)	-0.00209	-4.31	486.273	486.271	504.305	20.568		No MS2	[M+NH4]+1	8.69197e+06
C24 H26 N2 O5 S	Catharanthine Sulfate	Oxidative Deamination to Ketone, Cysteine Conjugation 1	+(C3 H2 O3 S)	-0.00032	-0.71	454.156	454.156	477.145	22.146		No MS2	[M+Na]+1	8.68934e+06
C27 H33 N O9	Catharanthine Sulfate	Oxidative Deamination to Alcohol, Glucoside Conjugation	-(N) +(C6 H9 O7)	-0.00357	-6.93	515.216	515.212	557.246	16.101	40	DDA for other ion	[M+ACN+H]+1	8.56226e+06
C27 H33 N O9	Catharanthine Sulfate	Hydration, Oxidative Deamination to Ketone, Glucoside Conjugation	-(N) +(C6 H9 O7)	-0.00357	-6.93	515.216	515.212	557.246	16.101	40	DDA for other ion	[M+ACN+H]+1	8.56226e+06
C26 H38 N4 O	Catharanthine Sulfate	Nitro Reduction, Reduction, Ornitine Conjugation	-(O) +(C5 H14 N2)	-0.00233	-5.52	422.305	422.302	440.336	16.988		No MS2	[M+NH4]+1	8.55631e+06
C27 H40 N6 O3	Catharanthine Sulfate	Nitro Reduction, Arginine Conjugation	+(C6 H16 N4 O)	-0.00044	-0.88	496.316	496.316	497.323	18.919		No MS2	[M+H]+1	8.43073e+06
C27 H38 N6 O5	Catharanthine Sulfate	Arginine Conjugation	+(C6 H14 N4 O3)	-0.00074	-1.4	526.29	526.29	507.272	22.604		No MS2	[M-H-H2O]-1	8.40787e+06
C27 H38 N6 O5	Catharanthine Sulfate	Hydration, Arginine Conjugation	+(C6 H14 N4 O3)	-0.00074	-1.4	526.29	526.29	507.272	22.604		No MS2	[M-H-H2O]-1	8.40787e+06
C27 H36 N6 O4	Catharanthine Sulfate	Dehydration, Arginine Conjugation	+(C6 H12 N4 O2)	-0.00074	-1.45	508.28	508.279	507.272	22.604		No MS2	[M-H]-1	8.40787e+06
C27 H36 N6 O4	Catharanthine Sulfate	Oxidation, Arginine Conjugation	+(C6 H12 N4 O2)	-0.00074	-1.45	508.28	508.279	507.272	22.604		No MS2	[M-H]-1	8.40787e+06
C27 H36 N6 O4	Catharanthine Sulfate	Arginine Conjugation	+(C6 H12 N4 O2)	-0.00074	-1.45	508.28	508.279	507.272	22.604		No MS2	[M-H]-1	8.40787e+06
C27 H38 N6 O5	Catharanthine Sulfate	Hydration, Oxidation, Arginine Conjugation	+(C6 H14 N4 O3)	-0.00074	-1.4	526.29	526.29	507.272	22.604		No MS2	[M-H-H2O]-1	8.40787e+06
C24 H26 N2 O5 S	Catharanthine Sulfate	Oxidative Deamination to Ketone, Cysteine Conjugation 1	+(C3 H2 O3 S)	0.00128	2.81	454.156	454.158	455.165	17.483	0	DDA for preferred ion	[M+H]+1	8.2467e+06
C24 H28 N2 O6 S	Catharanthine Sulfate	Oxidative Deamination to Ketone, Cysteine Conjugation 2	+(C3 H4 O4 S)	0.00128	2.7	472.167	472.168	455.165	17.483	0	DDA for preferred ion	[M+H-H2O]+1	8.2467e+06
C24 H28 N2 O6 S	Catharanthine Sulfate	Oxidation, Oxidative Deamination to Ketone, Cysteine Conjugation 2	+(C3 H4 O4 S)	0.00128	2.7	472.167	472.168	455.165	17.483	0	DDA for preferred ion	[M+H-H2O]+1	8.2467e+06
C25 H34 N4 O3	Catharanthine Sulfate	Reduction, Ornitine Conjugation	+(C4 H10 N2 O)	-0.00018	-0.4	438.263	438.263	461.252	17.916		No MS2	[M+Na]+1	8.08867e+06
C26 H38 N4 O3	Catharanthine Sulfate	Nitro Reduction, Ornitine Conjugation	+(C5 H14 N2 O)	-0.00224	-4.93	454.294	454.292	477.281	20.255		No MS2	[M+Na]+1	8.0648e+06
C27 H38 N6 O3	Catharanthine Sulfate	Reduction, Arginine Conjugation	+(C6 H14 N4 O)	-0.00082	-1.66	494.301	494.3	495.307	18.861		No MS2	[M+H]+1	7.99046e+06
C27 H40 N6 O4	Catharanthine Sulfate	Hydration, Reduction, Arginine Conjugation	+(C6 H16 N4 O2)	-0.00069	-1.34	512.311	512.31	495.307	18.849		No MS2	[M+H-H2O]+1	7.99046e+06
C21 H23 N	Catharanthine Sulfate	Dehydration, Nitro Reduction, Oxidative Deamination to Alcohol	-(H N O2)	-0.00075	-2.59	289.183	289.182	331.216	12.973	33.33	DDA for other ion	[M+ACN+H]+1	7.96768e+06
C21 H28 N2	Catharanthine Sulfate	Nitro Reduction, Reduction	-(O2) +(H4)	0.00166	5.37	308.225	308.227	331.216	12.973	26.67	DDA for preferred ion	[M+Na]+1	7.96768e+06
C23 H28 N2 O	Catharanthine Sulfate	Nitro Reduction, Acetylation	-(O) +(C2 H4)	-0.00075	-2.15	348.22	348.219	331.216	12.973	40	DDA for preferred ion	[M+H-H2O]+1	7.96768e+06
C26 H34 N2 O5	Catharanthine Sulfate	Nitro Reduction, Glucoside Conjugation	+(C5 H10 O3)	-0.00287	-6.32	454.247	454.244	477.233	22.96		No MS2	[M+Na]+1	7.88642e+06
C25 H30 N4 O2	Catharanthine Sulfate	Dehydration, Ornitine Conjugation	+(C4 H6 N2)	-0.00248	-5.94	418.237	418.234	460.268	17.616	22.22	DDA for other ion	[M+ACN+H]+1	7.82222e+06
C25 H30 N4 O2	Catharanthine Sulfate	Dehydration, Ornitine Conjugation	+(C4 H6 N2)	-0.00267	-6.37	418.237	418.234	460.268	17.914		No MS2	[M+ACN+H]+1	7.82104e+06
C27 H36 N6 O5	Catharanthine Sulfate	Oxidation, Oxidation, Arginine Conjugation	+(C6 H12 N4 O3)	-0.00056	-1.07	524.275	524.274	525.281	19.704	40	DDA for preferred ion	[M+H]+1	7.68089e+06
C27 H38 N6 O6	Catharanthine Sulfate	Oxidation, Arginine Conjugation	+(C6 H14 N4 O4)	-0.00056	-1.04	542.285	542.285	525.281	19.704	20	DDA for preferred ion	[M+H-H2O]+1	7.68089e+06
C27 H33 N5 O5	Catharanthine Sulfate	Oxidation, Oxidative Deamination to Ketone, Arginine Conjugation	+(C6 H9 N3 O3)	-0.00056	-1.11	507.248	507.248	525.281	19.704	30	DDA for preferred ion	[M+NH4]+1	7.68089e+06
C27 H33 N5 O5	Catharanthine Sulfate	Oxidative Deamination to Ketone, Arginine Conjugation	+(C6 H9 N3 O3)	-0.00056	-1.11	507.248	507.248	525.281	19.704	40	DDA for preferred ion	[M+NH4]+1	7.68089e+06
C27 H36 N6 O5	Catharanthine Sulfate	Oxidation, Arginine Conjugation	+(C6 H12 N4 O3)	-0.00056	-1.07	524.275	524.274	525.281	19.704	40	DDA for preferred ion	[M+H]+1	7.68089e+06
C27 H36 N6 O5	Catharanthine Sulfate	Desaturation, Arginine Conjugation	+(C6 H12 N4 O3)	-0.00056	-1.07	524.275	524.274	525.281	19.704	20	DDA for preferred ion	[M+H]+1	7.68089e+06
C27 H34 N2 O6	Catharanthine Sulfate	Nitro Reduction, Glucuronide Conjugation	+(C6 H10 O4)	-0.00403	-8.35	482.242	482.238	524.271	21.862		No MS2	[M+ACN+H]+1	7.66587e+06
C23 H25 N3 O3	Catharanthine Sulfate	Dehydration, Glycine Conjugation	+(C2 H N O)	-0.00223	-5.69	391.19	391.187	433.221	16.956		No MS2	[M+ACN+H]+1	7.64633e+06
C23 H25 N3 O3	Catharanthine Sulfate	Desaturation, Glycine Conjugation	+(C2 H N O)	-0.00223	-5.69	391.19	391.187	433.221	16.956		No MS2	[M+ACN+H]+1	7.64633e+06
C25 H30 N4 O4	Catharanthine Sulfate	Glutamine Conjugation	+(C4 H6 N2 O2)	-0.00223	-4.94	450.227	450.224	433.221	16.956		No MS2	[M+H-H2O]+1	7.64633e+06
C27 H37 N5 O4	Catharanthine Sulfate	Oxidative Deamination to Alcohol, Reduction, Arginine Conjugation	+(C6 H13 N3 O2)	0.00462	9.32	495.285	495.289	537.323	14.502		No MS2	[M+ACN+H]+1	7.61624e+06
C23 H27 N3 O5	Catharanthine Sulfate	Oxidation, Glycine Conjugation	+(C2 H3 N O3)	0.00121	2.85	425.195	425.196	448.185	17.887	25	DDA for preferred ion	[M+Na]+1	7.53821e+06
C23 H27 N3 O5	Catharanthine Sulfate	Oxidation, Oxidation, Glycine Conjugation	+(C2 H3 N O3)	0.00121	2.85	425.195	425.196	448.185	17.887	0	DDA for preferred ion	[M+Na]+1	7.53821e+06
C23 H27 N3 O5	Catharanthine Sulfate	Desaturation, Glycine Conjugation	+(C2 H3 N O3)	0.00121	2.85	425.195	425.196	448.185	17.887	0	DDA for preferred ion	[M+Na]+1	7.53821e+06
C23 H23 N3 O	Catharanthine Sulfate	Dehydration, Dehydration, Glycine Conjugation	-(H O) +(C2 N)	0.00371	10.39	357.184	357.188	399.222	11.238	0	DDA for other ion	[M+ACN+H]+1	7.32094e+06
C27 H36 N6 O3	Catharanthine Sulfate	Arginine Conjugation	+(C6 H12 N4 O)	-0.00197	-4	492.285	492.283	475.28	16.354		No MS2	[M+H-H2O]+1	7.31443e+06
C23 H29 N3 O3 S	Catharanthine Sulfate	Dehydration, Reduction, Taurine Conjugation	+(C2 H5 N O S)	0.00258	6.04	427.193	427.196	469.229	23.58		No MS2	[M+ACN+H]+1	7.23862e+06
C27 H40 N6 O	Catharanthine Sulfate	Nitro Reduction, Reduction, Arginine Conjugation	-(O) +(C6 H16 N4)	-0.00112	-2.4	464.326	464.325	506.359	21.827		No MS2	[M+ACN+H]+1	7.21752e+06
C25 H34 N4 O3	Catharanthine Sulfate	Reduction, Ornitine Conjugation	+(C4 H10 N2 O)	0.00122	2.79	438.263	438.264	497.278	22.873		No MS2	[M-H+HAc]-1	7.13514e+06
C22 H25 N3 O3	Catharanthine Sulfate	Glycine Conjugation	+(C H N O)	-0.00281	-7.4	379.19	379.187	421.221	15.871		No MS2	[M+ACN+H]+1	7.12353e+06
C27 H36 N6 O3	Catharanthine Sulfate	Arginine Conjugation	+(C6 H12 N4 O)	-0.00249	-5.06	492.285	492.282	534.316	18.259		No MS2	[M+ACN+H]+1	6.92422e+06
C22 H25 N O	Catharanthine Sulfate	Nitro Reduction, Oxidative Deamination to Ketone, Methylation	-(N O) +(C H)	-0.00073	-2.28	319.194	319.193	320.2	20.047		No MS2	[M+H]+1	6.90152e+06
C21 H28 N2 O6	Catharanthine Sulfate	Hydration, Oxidation	+(H4 O4)	-0.00147	-3.63	404.195	404.193	463.207	22.458	0	DDA for other ion	[M-H+HAc]-1	6.86199e+06
C27 H38 N2 O6	Catharanthine Sulfate	Hydration, Nitro Reduction, Glucoside Conjugation	+(C6 H14 O4)	-0.00212	-4.37	486.273	486.271	528.305	22.23	0	DDA for other ion	[M+ACN+H]+1	6.84426e+06
C21 H24 N2 O3 S	Catharanthine Sulfate	Desaturation, Nitro Reduction, Sulfation	+(O S)	0.0005	1.31	384.151	384.151	367.148	17.839		No MS2	[M+H-H2O]+1	6.78596e+06
C23 H22 O5	Catharanthine Sulfate	Oxidative Deamination to Alcohol, Oxidative Deamination to Ketone, Acetylation	-(H2 N2) +(C2 O3)	-0.00162	-4.3	378.147	378.145	420.179	12.154		No MS2	[M+ACN+H]+1	6.78095e+06
C23 H27 N O5	Catharanthine Sulfate	Hydration, Oxidative Deamination to Alcohol, Acetylation	-(N) +(C2 H3 O3)	0.00078	1.96	397.189	397.19	420.179	12.154		No MS2	[M+Na]+1	6.78095e+06
C27 H32 N6 O2	Catharanthine Sulfate	Dehydration, Desaturation, Arginine Conjugation	+(C6 H8 N4)	-0.00338	-7.15	472.259	472.255	490.289	22.134		No MS2	[M+NH4]+1	6.78013e+06
C25 H32 N4 O2	Catharanthine Sulfate	Nitro Reduction, Glutamine Conjugation	+(C4 H8 N2)	-8e-05	-0.19	420.253	420.252	443.242	17.949		No MS2	[M+Na]+1	6.72636e+06
C22 H27 N3 O	Catharanthine Sulfate	Nitro Reduction, Glycine Conjugation	-(O) +(C H3 N)	0.00033	0.96	349.215	349.216	391.25	26.055	17.5	DDA for other ion	[M+ACN+H]+1	6.62383e+06
C27 H36 N2 O6	Catharanthine Sulfate	Nitro Reduction, Oxidation, Glucoside Conjugation	+(C6 H12 O4)	0.0001	0.2	484.257	484.257	526.291	27.085		No MS2	[M+ACN+H]+1	6.61641e+06
C27 H36 N2 O6	Catharanthine Sulfate	Nitro Reduction, Glucoside Conjugation	+(C6 H12 O4)	0.0001	0.2	484.257	484.257	526.291	27.085		No MS2	[M+ACN+H]+1	6.61641e+06
C27 H36 N2 O7	Catharanthine Sulfate	Reduction, Glucoside Conjugation	+(C6 H12 O5)	0.00016	0.31	500.252	500.252	542.286	18.891		No MS2	[M+ACN+H]+1	6.54384e+06
C25 H30 N4 O2	Catharanthine Sulfate	Dehydration, Ornitine Conjugation	+(C4 H6 N2)	-0.00206	-4.91	418.237	418.235	460.269	17.034	16.67	DDA for other ion	[M+ACN+H]+1	6.53124e+06
C27 H33 N5 O5	Catharanthine Sulfate	Oxidative Deamination to Ketone, Arginine Conjugation	+(C6 H9 N3 O3)	0.00542	10.68	507.248	507.254	549.287	23.374		No MS2	[M+ACN+H]+1	6.52146e+06
C27 H33 N5 O5	Catharanthine Sulfate	Oxidation, Oxidative Deamination to Ketone, Arginine Conjugation	+(C6 H9 N3 O3)	0.00542	10.68	507.248	507.254	549.287	23.374		No MS2	[M+ACN+H]+1	6.52146e+06
C27 H36 N2 O6	Catharanthine Sulfate	Nitro Reduction, Glucoside Conjugation	+(C6 H12 O4)	0.00083	1.71	484.257	484.258	502.292	19.92	45.45	DDA for preferred ion	[M+NH4]+1	6.44603e+06
C26 H32 N6 O2	Catharanthine Sulfate	Dehydration, Arginine Conjugation	+(C5 H8 N4)	-0.00069	-1.5	460.259	460.258	502.292	19.951	31.82	DDA for other ion	[M+ACN+H]+1	6.44603e+06
C27 H36 N2 O6	Catharanthine Sulfate	Nitro Reduction, Oxidation, Glucoside Conjugation	+(C6 H12 O4)	0.00083	1.71	484.257	484.258	502.292	19.92	36.36	DDA for preferred ion	[M+NH4]+1	6.44603e+06
C23 H27 N3 O5	Catharanthine Sulfate	Desaturation, Glycine Conjugation	+(C2 H3 N O3)	-0.00114	-2.69	425.195	425.194	443.228	15.517		No MS2	[M+NH4]+1	6.43804e+06
C23 H27 N3 O5	Catharanthine Sulfate	Oxidation, Oxidation, Glycine Conjugation	+(C2 H3 N O3)	-0.00114	-2.69	425.195	425.194	443.228	15.517		No MS2	[M+NH4]+1	6.43804e+06
C23 H27 N3 O5	Catharanthine Sulfate	Oxidation, Glycine Conjugation	+(C2 H3 N O3)	-0.00114	-2.69	425.195	425.194	443.228	15.517		No MS2	[M+NH4]+1	6.43804e+06
C24 H26 N2 O5 S	Catharanthine Sulfate	Oxidative Deamination to Ketone, Cysteine Conjugation 1	+(C3 H2 O3 S)	0.00289	6.37	454.156	454.159	455.166	16.497	33.33	DDA for preferred ion	[M+H]+1	6.38403e+06
C24 H28 N2 O6 S	Catharanthine Sulfate	Oxidative Deamination to Ketone, Cysteine Conjugation 2	+(C3 H4 O4 S)	0.00289	6.13	472.167	472.17	455.166	16.497	33.33	DDA for preferred ion	[M+H-H2O]+1	6.38403e+06
C24 H28 N2 O6 S	Catharanthine Sulfate	Oxidation, Oxidative Deamination to Ketone, Cysteine Conjugation 2	+(C3 H4 O4 S)	0.00289	6.13	472.167	472.17	455.166	16.497	33.33	DDA for preferred ion	[M+H-H2O]+1	6.38403e+06
C27 H38 N6 O3	Catharanthine Sulfate	Reduction, Arginine Conjugation	+(C6 H14 N4 O)	-0.00081	-1.64	494.301	494.3	512.333	18.266	23.08	DDA for preferred ion	[M+NH4]+1	6.38081e+06
C27 H34 N2 O7	Catharanthine Sulfate	Nitro Reduction, Glucuronide Conjugation	+(C6 H10 O5)	-0.00187	-3.76	498.237	498.235	540.269	18.931		No MS2	[M+ACN+H]+1	6.30948e+06
C27 H34 N2 O7	Catharanthine Sulfate	Glucoside Conjugation	+(C6 H10 O5)	-0.00187	-3.76	498.237	498.235	540.269	18.931		No MS2	[M+ACN+H]+1	6.30948e+06
C26 H38 N4 O4	Catharanthine Sulfate	Hydration, Reduction, Ornitine Conjugation	+(C5 H14 N2 O2)	0.00136	2.9	470.289	470.291	451.273	22.866		No MS2	[M-H-H2O]-1	6.2981e+06
C25 H34 N4 O	Catharanthine Sulfate	Nitro Reduction, Ornitine Conjugation	-(O) +(C4 H10 N2)	0.00136	3.35	406.273	406.275	451.273	22.866		No MS2	[M+FA-H]-1	6.2981e+06
C25 H34 N4 O3	Catharanthine Sulfate	Reduction, Ornitine Conjugation	+(C4 H10 N2 O)	0.00168	3.84	438.263	438.265	497.279	22.321	0	DDA for other ion	[M-H+HAc]-1	6.18509e+06
C31 H35 N3 O10 S	Catharanthine Sulfate	Oxidative Deamination to Alcohol, Oxidative Deamination to Ketone, GSH Conjugation 1	+(C10 H11 N O8 S)	-0.00322	-5.02	641.204	641.201	642.208	24.362		No MS2	[M+H]+1	6.11477e+06
C26 H35 N3 O4	Catharanthine Sulfate	Oxidative Deamination to Alcohol, Reduction, Ornitine Conjugation	+(C5 H11 N O2)	0.00119	2.62	453.263	453.264	498.262	20.388	6.67	DDA for preferred ion	[M+FA-H]-1	6.06846e+06
C27 H38 N6 O4	Catharanthine Sulfate	Reduction, Arginine Conjugation	+(C6 H14 N4 O2)	-0.00055	-1.08	510.295	510.295	509.288	23.142	11.11	DDA for preferred ion	[M-H]-1	6.05216e+06
C27 H40 N6 O5	Catharanthine Sulfate	Reduction, Arginine Conjugation	+(C6 H16 N4 O3)	-0.00055	-1.04	528.306	528.305	509.288	23.142	11.11	DDA for preferred ion	[M-H-H2O]-1	6.05216e+06
C27 H38 N6 O4	Catharanthine Sulfate	Hydration, Arginine Conjugation	+(C6 H14 N4 O2)	-0.00055	-1.08	510.295	510.295	509.288	23.142	11.11	DDA for preferred ion	[M-H]-1	6.05216e+06
C27 H36 N2 O6	Catharanthine Sulfate	Nitro Reduction, Oxidation, Glucoside Conjugation	+(C6 H12 O4)	0.00095	1.97	484.257	484.258	526.292	19.169		No MS2	[M+ACN+H]+1	6.03779e+06
C27 H36 N2 O6	Catharanthine Sulfate	Nitro Reduction, Glucoside Conjugation	+(C6 H12 O4)	0.00095	1.97	484.257	484.258	526.292	19.169		No MS2	[M+ACN+H]+1	6.03779e+06
C26 H34 N4 O	Catharanthine Sulfate	Desaturation, Nitro Reduction, Ornitine Conjugation	-(O) +(C5 H10 N2)	0.00407	9.73	418.273	418.277	460.311	12.654	16.67	DDA for other ion	[M+ACN+H]+1	6.02638e+06
C27 H38 N6 O2	Catharanthine Sulfate	Nitro Reduction, Arginine Conjugation	+(C6 H14 N4)	-0.00075	-1.57	478.306	478.305	496.339	20.489		No MS2	[M+NH4]+1	6.01615e+06
C27 H38 N6 O2	Catharanthine Sulfate	Nitro Reduction, Oxidation, Arginine Conjugation	+(C6 H14 N4)	-0.00075	-1.57	478.306	478.305	496.339	20.489		No MS2	[M+NH4]+1	6.01615e+06
C26 H28 N4 O4	Catharanthine Sulfate	Desaturation, Desaturation, Glutamine Conjugation	+(C5 H4 N2 O2)	-0.00474	-10.3	460.211	460.206	478.24	16.786		No MS2	[M+NH4]+1	5.99679e+06
C26 H31 N5 O4	Catharanthine Sulfate	Oxidative Deamination to Ketone, Arginine Conjugation	+(C5 H7 N3 O2)	-0.00474	-9.93	477.238	477.233	478.24	16.786		No MS2	[M+H]+1	5.99679e+06
C23 H23 N3 O	Catharanthine Sulfate	Dehydration, Dehydration, Glycine Conjugation	-(H O) +(C2 N)	-1e-05	-0.03	357.184	357.184	399.218	20.825	11.63	DDA for other ion	[M+ACN+H]+1	5.98552e+06
C21 H18 N2 O	Catharanthine Sulfate	Dehydration, Desaturation, Desaturation	-(H6 O)	0.00247	7.87	314.142	314.144	337.134	18.58	27.27	DDA for preferred ion	[M+Na]+1	5.95629e+06
C26 H28 N4 O3	Catharanthine Sulfate	Dehydration, Desaturation, Glutamine Conjugation	+(C5 H4 N2 O)	-0.00258	-5.81	444.216	444.214	467.203	17.41	66.67	DDA for preferred ion	[M+Na]+1	5.86616e+06
C27 H36 N2 O7	Catharanthine Sulfate	Reduction, Glucoside Conjugation	+(C6 H12 O5)	-0.00068	-1.37	500.252	500.252	483.248	17.022	12.5	DDA for preferred ion	[M+H-H2O]+1	5.85833e+06
C27 H34 N2 O6	Catharanthine Sulfate	Nitro Reduction, Glucuronide Conjugation	+(C6 H10 O4)	-0.00079	-1.65	482.242	482.241	483.248	17.033	12.5	DDA for preferred ion	[M+H]+1	5.85833e+06
C24 H32 N2 O3 S	Catharanthine Sulfate	Nitro Reduction, Oxidative Deamination to Alcohol, Cysteine Conjugation 2	+(C3 H8 O S)	-0.00185	-4.33	428.213	428.212	411.208	20.192	0	DDA for preferred ion	[M+H-H2O]+1	5.8426e+06
C27 H37 N5 O2	Catharanthine Sulfate	Nitro Reduction, Oxidative Deamination to Alcohol, Arginine Conjugation	+(C6 H13 N3)	0.00495	10.67	463.295	463.3	505.334	17.23	50	DDA for other ion	[M+ACN+H]+1	5.79876e+06
C27 H33 N O9	Catharanthine Sulfate	Hydration, Oxidative Deamination to Ketone, Glucoside Conjugation	-(N) +(C6 H9 O7)	-0.00357	-6.93	515.216	515.212	557.246	15.722	25	DDA for other ion	[M+ACN+H]+1	5.73109e+06
C27 H38 N2 O9	Catharanthine Sulfate	Reduction, Glucoside Conjugation	+(C6 H14 O7)	-0.00109	-2.05	534.258	534.257	557.246	15.722	50	DDA for preferred ion	[M+Na]+1	5.73109e+06
C27 H33 N O9	Catharanthine Sulfate	Oxidative Deamination to Alcohol, Glucoside Conjugation	-(N) +(C6 H9 O7)	-0.00357	-6.93	515.216	515.212	557.246	15.722	25	DDA for other ion	[M+ACN+H]+1	5.73109e+06
C39 H59 N O5	Catharanthine Sulfate	Hydration, Oxidative Deamination to Alcohol, Stearyl Conjugation	-(N) +(C18 H35 O3)	-0.00433	-6.97	621.439	621.435	604.432	24.837		No MS2	[M+H-H2O]+1	5.72605e+06
C39 H57 N O4	Catharanthine Sulfate	Oxidative Deamination to Alcohol, Stearyl Conjugation	-(N) +(C18 H33 O2)	-0.00434	-7.19	603.429	603.424	604.432	24.837		No MS2	[M+H]+1	5.72605e+06
C26 H30 N4 O3	Catharanthine Sulfate	Dehydration, Glutamine Conjugation	+(C5 H6 N2 O)	-0.00158	-3.54	446.232	446.23	447.237	22.432		No MS2	[M+H]+1	5.64935e+06
C26 H32 N4 O4	Catharanthine Sulfate	Glutamine Conjugation	+(C5 H8 N2 O2)	-0.00158	-3.4	464.242	464.241	447.237	22.432		No MS2	[M+H-H2O]+1	5.64935e+06
C26 H32 N4 O4	Catharanthine Sulfate	Desaturation, Ornitine Conjugation	+(C5 H8 N2 O2)	-0.00158	-3.4	464.242	464.241	447.237	22.432		No MS2	[M+H-H2O]+1	5.64935e+06
C23 H28 N2 O5 S	Catharanthine Sulfate	Oxidative Deamination to Alcohol, Cysteine Conjugation 2	+(C2 H4 O3 S)	0.0026	5.85	444.172	444.174	427.171	16.234	20	DDA for preferred ion	[M+H-H2O]+1	5.62719e+06
C21 H23 N O4 S	Catharanthine Sulfate	Nitro Reduction, Oxidative Deamination to Ketone, Sulfation	-(H N) +(O2 S)	0.0026	6.75	385.135	385.137	427.171	16.234	20	DDA for other ion	[M+ACN+H]+1	5.62719e+06
C23 H28 N2 O5 S	Catharanthine Sulfate	Oxidative Deamination to Alcohol, Taurine Conjugation	+(C2 H4 O3 S)	0.0026	5.85	444.172	444.174	427.171	16.234	20	DDA for preferred ion	[M+H-H2O]+1	5.62719e+06
C23 H26 N2 O4 S	Catharanthine Sulfate	Dehydration, Oxidative Deamination to Alcohol, Taurine Conjugation	+(C2 H2 O2 S)	0.0026	6.1	426.161	426.164	427.171	16.234	20	DDA for preferred ion	[M+H]+1	5.62719e+06
C24 H30 N2 O7 S	Catharanthine Sulfate	Oxidative Deamination to Ketone, Cysteine Conjugation 2	+(C3 H6 O5 S)	-0.00484	-9.87	490.177	490.173	508.206	19.471		No MS2	[M+NH4]+1	5.60587e+06
C24 H33 N3 O7 S	Catharanthine Sulfate	Oxidation, Cysteine Conjugation 2	+(C3 H9 N O5 S)	-0.00484	-9.54	507.204	507.199	508.206	19.471		No MS2	[M+H]+1	5.60587e+06
C21 H22 O2	Catharanthine Sulfate	Nitro Reduction, Oxidative Deamination to Alcohol, Oxidative Deamination to Ketone	-(H2 N2)	-0.00249	-8.13	306.162	306.159	329.149	17.076		No MS2	[M+Na]+1	5.57442e+06
C27 H38 N6 O6	Catharanthine Sulfate	Oxidation, Arginine Conjugation	+(C6 H14 N4 O4)	0.00578	10.66	542.285	542.291	584.325	25.973		No MS2	[M+ACN+H]+1	5.56837e+06
C27 H38 N2 O5	Catharanthine Sulfate	Nitro Reduction, Reduction, Glucoside Conjugation	+(C6 H14 O3)	-0.00181	-3.85	470.278	470.276	488.31	23.293		No MS2	[M+NH4]+1	5.55086e+06
C21 H27 N O5	Catharanthine Sulfate	Oxidative Deamination to Alcohol, Reduction	-(N) +(H3 O3)	-0.00128	-3.44	373.189	373.188	374.195	18.261		No MS2	[M+H]+1	5.51043e+06
C26 H34 N4 O2	Catharanthine Sulfate	Nitro Reduction, Glutamine Conjugation	+(C5 H10 N2)	0.00091	2.09	434.268	434.269	435.276	22.291	0	DDA for preferred ion	[M+H]+1	5.50952e+06
C31 H35 N5 O6 S	Catharanthine Sulfate	Dehydration, Dehydration, GSH Conjugation 1	+(C10 H11 N3 O4 S)	0.00447	7.39	605.231	605.235	647.269	17.91		No MS2	[M+ACN+H]+1	5.50161e+06
C23 H29 N3 O6	Catharanthine Sulfate	Oxidation, Glycine Conjugation	+(C2 H5 N O4)	0.00329	7.42	443.206	443.209	502.223	23.346	0	DDA for other ion	[M-H+HAc]-1	5.49373e+06
C37 H53 N O4	Catharanthine Sulfate	Oxidative Deamination to Alcohol, Palmitoyl Conjugation	-(N) +(C16 H29 O2)	-0.00428	-7.45	575.397	575.393	576.4	23.436		No MS2	[M+H]+1	5.47665e+06
C37 H55 N O5	Catharanthine Sulfate	Hydration, Oxidative Deamination to Alcohol, Palmitoyl Conjugation	-(N) +(C16 H31 O3)	-0.00428	-7.22	593.408	593.404	576.4	23.436		No MS2	[M+H-H2O]+1	5.47665e+06
C23 H27 N3 O2	Catharanthine Sulfate	Dehydration, Reduction, Glycine Conjugation	+(C2 H3 N)	-0.003	-7.96	377.21	377.207	395.241	17.547		No MS2	[M+NH4]+1	5.40649e+06
C27 H35 N5 O5	Catharanthine Sulfate	Hydration, Oxidative Deamination to Ketone, Arginine Conjugation	+(C6 H11 N3 O3)	-0.00449	-8.82	509.264	509.259	551.293	21.426		No MS2	[M+ACN+H]+1	5.40337e+06
C27 H35 N5 O5	Catharanthine Sulfate	Oxidative Deamination to Alcohol, Arginine Conjugation	+(C6 H11 N3 O3)	-0.00449	-8.82	509.264	509.259	551.293	21.426		No MS2	[M+ACN+H]+1	5.40337e+06
C27 H30 N2 O8	Catharanthine Sulfate	Dehydration, Glucuronide Conjugation	+(C6 H6 O6)	0.00229	4.49	510.2	510.202	528.236	17.64		No MS2	[M+NH4]+1	5.37739e+06
C27 H30 N2 O8	Catharanthine Sulfate	Desaturation, Glucuronide Conjugation	+(C6 H6 O6)	0.00229	4.49	510.2	510.202	528.236	17.64		No MS2	[M+NH4]+1	5.37739e+06
C26 H27 N O9	Catharanthine Sulfate	Oxidative Deamination to Ketone, Glucuronide Conjugation	-(N) +(C5 H3 O7)	0.00016	0.33	497.169	497.169	496.161	16.653	0	DDA for preferred ion	[M-H]-1	5.23286e+06
C27 H35 N5 O2	Catharanthine Sulfate	Nitro Reduction, Oxidative Deamination to Ketone, Arginine Conjugation	+(C6 H11 N3)	-0.00098	-2.13	461.279	461.278	479.312	20.453		No MS2	[M+NH4]+1	5.21806e+06
C27 H40 N6 O3	Catharanthine Sulfate	Nitro Reduction, Arginine Conjugation	+(C6 H16 N4 O)	-0.00098	-1.98	496.316	496.315	479.312	20.453		No MS2	[M+H-H2O]+1	5.21806e+06
C23 H27 N3 O3	Catharanthine Sulfate	Glycine Conjugation	+(C2 H3 N O)	-0.00393	-9.99	393.205	393.201	411.235	17.209		No MS2	[M+NH4]+1	5.21767e+06
C20 H24 N2 O3 S	Catharanthine Sulfate	Nitro Reduction, Sulfation	-(C) +(O S)	-0.00342	-9.19	372.151	372.147	395.137	18.921		No MS2	[M+Na]+1	5.20584e+06
C21 H28 N2 O7 S	Catharanthine Sulfate	Reduction, Sulfation	+(H4 O5 S)	-0.00225	-4.98	452.162	452.159	453.167	17.034		No MS2	[M+H]+1	5.19715e+06
C21 H25 N O7 S	Catharanthine Sulfate	Hydration, Oxidative Deamination to Alcohol, Sulfation	-(N) +(H O5 S)	-0.00225	-5.17	435.135	435.133	453.167	17.034		No MS2	[M+NH4]+1	5.19715e+06
C26 H31 N3 O3	Catharanthine Sulfate	Dehydration, Oxidative Deamination to Alcohol, Ornitine Conjugation	+(C5 H7 N O)	-0.0027	-6.23	433.237	433.234	475.268	18.568		No MS2	[M+ACN+H]+1	5.17792e+06
C27 H40 N6 O3	Catharanthine Sulfate	Nitro Reduction, Arginine Conjugation	+(C6 H16 N4 O)	-0.00044	-0.88	496.316	496.316	497.323	17.893		No MS2	[M+H]+1	5.15328e+06
C27 H38 N6 O3	Catharanthine Sulfate	Reduction, Arginine Conjugation	+(C6 H14 N4 O)	-0.00081	-1.63	494.301	494.3	512.334	20.299	43.33	DDA for preferred ion	[M+NH4]+1	5.13904e+06
C26 H32 N6 O2	Catharanthine Sulfate	Dehydration, Arginine Conjugation	+(C5 H8 N4)	-0.00025	-0.53	460.259	460.258	483.248	17.611	0	DDA for preferred ion	[M+Na]+1	5.09918e+06
C27 H34 N2 O6	Catharanthine Sulfate	Nitro Reduction, Glucuronide Conjugation	+(C6 H10 O4)	-0.00131	-2.72	482.242	482.24	483.248	17.611	0	DDA for preferred ion	[M+H]+1	5.09918e+06
C24 H29 N3 O6 S	Catharanthine Sulfate	Oxidation, Oxidation, Cysteine Conjugation 1	+(C3 H5 N O4 S)	0.00118	2.41	487.178	487.179	529.213	24.73		No MS2	[M+ACN+H]+1	5.07444e+06
C24 H29 N3 O6 S	Catharanthine Sulfate	Oxidation, Cysteine Conjugation 1	+(C3 H5 N O4 S)	0.00118	2.41	487.178	487.179	529.213	24.73		No MS2	[M+ACN+H]+1	5.07444e+06
C24 H29 N3 O6 S	Catharanthine Sulfate	Desaturation, Cysteine Conjugation 1	+(C3 H5 N O4 S)	0.00118	2.41	487.178	487.179	529.213	24.73		No MS2	[M+ACN+H]+1	5.07444e+06
C23 H24 N2 O5 S	Catharanthine Sulfate	Oxidative Deamination to Ketone, Cysteine Conjugation 1	+(C2 O3 S)	-0.00045	-1.02	440.141	440.14	463.129	21.184	0	DDA for preferred ion	[M+Na]+1	5.06927e+06
C23 H24 N2 O5 S	Catharanthine Sulfate	Desaturation, Oxidative Deamination to Ketone, Taurine Conjugation	+(C2 O3 S)	-0.00045	-1.02	440.141	440.14	463.129	21.184	0	DDA for preferred ion	[M+Na]+1	5.06927e+06
C27 H37 N5 O4	Catharanthine Sulfate	Oxidative Deamination to Alcohol, Reduction, Arginine Conjugation	+(C6 H13 N3 O2)	0.00231	4.67	495.285	495.287	554.301	21.099	0	DDA for other ion	[M-H+HAc]-1	5.00631e+06
C23 H23 N3 O2	Catharanthine Sulfate	Dehydration, Desaturation, Glycine Conjugation	-(H) +(C2 N)	-0.00066	-1.78	373.179	373.178	391.212	24.615		No MS2	[M+NH4]+1	5.00535e+06
C24 H31 N3 O2 S	Catharanthine Sulfate	Nitro Reduction, Cysteine Conjugation 1	+(C3 H7 N S)	0.00046	1.09	425.214	425.214	443.248	11.646		No MS2	[M+NH4]+1	4.98224e+06
C27 H37 N5 O6	Catharanthine Sulfate	Oxidative Deamination to Alcohol, Arginine Conjugation	+(C6 H13 N3 O4)	0.00502	9.53	527.274	527.279	569.313	11.985		No MS2	[M+ACN+H]+1	4.90485e+06
C22 H26 N2 O5 S	Catharanthine Sulfate	Oxidative Deamination to Alcohol, Taurine Conjugation	+(C H2 O3 S)	0.0032	7.45	430.156	430.159	413.156	15.433		No MS2	[M+H-H2O]+1	4.89965e+06
C27 H36 N6 O4	Catharanthine Sulfate	Arginine Conjugation	+(C6 H12 N4 O2)	-0.00062	-1.21	508.28	508.279	507.272	23.137		No MS2	[M-H]-1	4.89721e+06
C27 H36 N6 O4	Catharanthine Sulfate	Oxidation, Arginine Conjugation	+(C6 H12 N4 O2)	-0.00062	-1.21	508.28	508.279	507.272	23.137		No MS2	[M-H]-1	4.89721e+06
C27 H38 N6 O5	Catharanthine Sulfate	Hydration, Arginine Conjugation	+(C6 H14 N4 O3)	-0.00062	-1.17	526.29	526.29	507.272	23.137		No MS2	[M-H-H2O]-1	4.89721e+06
C27 H36 N6 O4	Catharanthine Sulfate	Dehydration, Arginine Conjugation	+(C6 H12 N4 O2)	-0.00062	-1.21	508.28	508.279	507.272	23.137		No MS2	[M-H]-1	4.89721e+06
C27 H38 N6 O5	Catharanthine Sulfate	Hydration, Oxidation, Arginine Conjugation	+(C6 H14 N4 O3)	-0.00062	-1.17	526.29	526.29	507.272	23.137		No MS2	[M-H-H2O]-1	4.89721e+06
C27 H38 N6 O5	Catharanthine Sulfate	Arginine Conjugation	+(C6 H14 N4 O3)	-0.00062	-1.17	526.29	526.29	507.272	23.137		No MS2	[M-H-H2O]-1	4.89721e+06
C27 H40 N6 O2	Catharanthine Sulfate	Hydration, Nitro Reduction, Arginine Conjugation	+(C6 H16 N4)	-0.00094	-1.97	480.321	480.32	481.328	20.259		No MS2	[M+H]+1	4.8839e+06
C27 H37 N5 O2	Catharanthine Sulfate	Nitro Reduction, Oxidative Deamination to Alcohol, Arginine Conjugation	+(C6 H13 N3)	-0.00094	-2.04	463.295	463.294	481.328	20.259		No MS2	[M+NH4]+1	4.8839e+06
C27 H38 N6 O	Catharanthine Sulfate	Nitro Reduction, Arginine Conjugation	-(O) +(C6 H14 N4)	-0.00094	-2.03	462.311	462.31	463.317	24.369		No MS2	[M+H]+1	4.85186e+06
C27 H40 N6 O2	Catharanthine Sulfate	Hydration, Nitro Reduction, Arginine Conjugation	+(C6 H16 N4)	-0.00094	-1.96	480.321	480.32	463.317	24.369		No MS2	[M+H-H2O]+1	4.85186e+06
C25 H32 N4 O3	Catharanthine Sulfate	Ornitine Conjugation	+(C4 H8 N2 O)	0.00257	5.88	436.247	436.25	459.239	23.589		No MS2	[M+Na]+1	4.84996e+06
C31 H43 N5 O7 S	Catharanthine Sulfate	Nitro Reduction, GSH Conjugation 2	+(C10 H19 N3 O5 S)	0.00585	9.29	629.288	629.294	652.283	26.342	6.25	DDA for preferred ion	[M+Na]+1	4.80441e+06
C31 H43 N5 O7 S	Catharanthine Sulfate	Nitro Reduction, Oxidation, GSH Conjugation 2	+(C10 H19 N3 O5 S)	0.00585	9.29	629.288	629.294	652.283	26.342	3.13	DDA for preferred ion	[M+Na]+1	4.80441e+06
C27 H32 N6 O2	Catharanthine Sulfate	Dehydration, Desaturation, Arginine Conjugation	+(C6 H8 N4)	-0.00304	-6.44	472.259	472.256	490.289	19.878		No MS2	[M+NH4]+1	4.79567e+06
C23 H22 N2 O	Catharanthine Sulfate	Dehydration, Dehydration, Acetylation	-(H2 O) +(C2)	-0.0023	-6.71	342.173	342.171	323.153	22.229	0	DDA for preferred ion	[M-H-H2O]-1	4.79132e+06
C27 H28 N2 O8	Catharanthine Sulfate	Desaturation, Desaturation, Glucuronide Conjugation	+(C6 H4 O6)	0.00256	5.03	508.185	508.187	526.221	15.962		No MS2	[M+NH4]+1	4.77545e+06
C22 H26 N2 O4	Catharanthine Sulfate	Oxidation, Oxidation, Methylation	+(C H2 O2)	0.00127	3.33	382.189	382.191	381.183	16.127	0	DDA for preferred ion	[M-H]-1	4.77375e+06
C22 H26 N2 O4	Catharanthine Sulfate	Oxidation, Methylation	+(C H2 O2)	0.00127	3.33	382.189	382.191	381.183	16.127	0	DDA for preferred ion	[M-H]-1	4.77375e+06
C20 H22 N2 O2	Catharanthine Sulfate		-(C H2)	0.00146	4.53	322.168	322.17	381.183	16.131	0	DDA for other ion	[M-H+HAc]-1	4.77375e+06
C22 H26 N2 O4	Catharanthine Sulfate	Desaturation, Methylation	+(C H2 O2)	0.00127	3.33	382.189	382.191	381.183	16.127	0	DDA for preferred ion	[M-H]-1	4.77375e+06
C22 H28 N2 O5	Catharanthine Sulfate	Oxidation, Methylation	+(C H4 O3)	0.00146	3.65	400.2	400.201	381.183	16.131	0	DDA for preferred ion	[M-H-H2O]-1	4.77375e+06
C22 H26 N2 O4	Catharanthine Sulfate	Hydration, Acetylation	+(C H2 O2)	0.00127	3.33	382.189	382.191	381.183	16.127	0	DDA for preferred ion	[M-H]-1	4.77375e+06
C21 H24 N2 O2	Catharanthine Sulfate			0.00146	4.34	336.184	336.185	381.183	16.131	0	DDA for preferred ion	[M+FA-H]-1	4.77375e+06
C37 H55 N O4	Catharanthine Sulfate	Oxidative Deamination to Alcohol, Reduction, Palmitoyl Conjugation	-(N) +(C16 H31 O2)	-0.00358	-6.19	577.413	577.41	578.417	24.581		No MS2	[M+H]+1	4.74902e+06
C21 H28 N2 O6 S	Catharanthine Sulfate	Hydration, Reduction, Sulfation	+(H4 O4 S)	0.00042	0.96	436.167	436.167	417.149	23.43	0	DDA for preferred ion	[M-H-H2O]-1	4.73765e+06
C21 H26 N2 O5 S	Catharanthine Sulfate	Reduction, Sulfation	+(H2 O3 S)	0.00042	1	418.156	418.157	417.149	23.43	0	DDA for preferred ion	[M-H]-1	4.73765e+06
C20 H24 N2 O3 S	Catharanthine Sulfate	Nitro Reduction, Sulfation	-(C) +(O S)	0.00042	1.12	372.151	372.151	417.149	23.43	0	DDA for preferred ion	[M+FA-H]-1	4.73765e+06
C27 H36 N2 O6	Catharanthine Sulfate	Nitro Reduction, Glucoside Conjugation	+(C6 H12 O4)	0.00059	1.21	484.257	484.258	502.292	19.287	44.44	DDA for preferred ion	[M+NH4]+1	4.72169e+06
C27 H36 N2 O6	Catharanthine Sulfate	Nitro Reduction, Oxidation, Glucoside Conjugation	+(C6 H12 O4)	0.00059	1.21	484.257	484.258	502.292	19.287	33.33	DDA for preferred ion	[M+NH4]+1	4.72169e+06
C26 H32 N6 O2	Catharanthine Sulfate	Dehydration, Arginine Conjugation	+(C5 H8 N4)	-0.00075	-1.63	460.259	460.258	502.292	19.273	25.93	DDA for other ion	[M+ACN+H]+1	4.72169e+06
C25 H27 N3 O5	Catharanthine Sulfate	Oxidative Deamination to Ketone, Glutamine Conjugation	+(C4 H3 N O3)	0.00044	0.98	449.195	449.196	450.203	18.762	12.5	DDA for preferred ion	[M+H]+1	4.65799e+06
C23 H24 N2 O5	Catharanthine Sulfate	Oxidation, Oxidative Deamination to Ketone, Glycine Conjugation	+(C2 O3)	0.00044	1.08	408.169	408.169	450.203	18.762	0	DDA for other ion	[M+ACN+H]+1	4.65799e+06
C23 H24 N2 O5	Catharanthine Sulfate	Oxidative Deamination to Ketone, Glycine Conjugation	+(C2 O3)	0.00044	1.08	408.169	408.169	450.203	18.762	25	DDA for other ion	[M+ACN+H]+1	4.65799e+06
C22 H22 O4	Catharanthine Sulfate	Oxidative Deamination to Alcohol, Oxidative Deamination to Ketone, Methylation	-(H2 N2) +(C O2)	0.00037	1.07	350.152	350.152	333.149	18.012		No MS2	[M+H-H2O]+1	4.58833e+06
C23 H27 N3 O3	Catharanthine Sulfate	Glycine Conjugation	+(C2 H3 N O)	-0.00396	-10.07	393.205	393.201	411.235	16.472		No MS2	[M+NH4]+1	4.54504e+06
C37 H56 N2 O3	Catharanthine Sulfate	Reduction, Palmitoyl Conjugation	+(C16 H32 O)	0.00504	8.75	576.429	576.434	559.431	21.328		No MS2	[M+H-H2O]+1	4.38879e+06
C37 H54 N2 O2	Catharanthine Sulfate	Dehydration, Reduction, Palmitoyl Conjugation	+(C16 H30)	0.00504	9.03	558.419	558.424	559.431	21.328		No MS2	[M+H]+1	4.38879e+06
C27 H31 N O7	Catharanthine Sulfate	Dehydration, Oxidative Deamination to Alcohol, Glucoside Conjugation	-(N) +(C6 H7 O5)	-0.00302	-6.27	481.21	481.207	523.241	17.554		No MS2	[M+ACN+H]+1	4.35924e+06
C27 H40 N6 O4	Catharanthine Sulfate	Hydration, Reduction, Arginine Conjugation	+(C6 H16 N4 O2)	-0.0007	-1.36	512.311	512.31	511.303	21.375		No MS2	[M-H]-1	4.31684e+06
C23 H24 N2 O5 S	Catharanthine Sulfate	Desaturation, Oxidative Deamination to Ketone, Taurine Conjugation	+(C2 O3 S)	-0.00048	-1.09	440.141	440.14	463.129	20.963		No MS2	[M+Na]+1	4.31521e+06
C23 H24 N2 O5 S	Catharanthine Sulfate	Oxidative Deamination to Ketone, Cysteine Conjugation 1	+(C2 O3 S)	-0.00048	-1.09	440.141	440.14	463.129	20.963		No MS2	[M+Na]+1	4.31521e+06
C39 H58 N2 O4	Catharanthine Sulfate	Oxidation, Stearyl Conjugation	+(C18 H34 O2)	0.00041	0.66	618.44	618.44	677.454	22.462		No MS2	[M-H+HAc]-1	4.29933e+06
C39 H58 N2 O4	Catharanthine Sulfate	Stearyl Conjugation	+(C18 H34 O2)	0.00041	0.66	618.44	618.44	677.454	22.462		No MS2	[M-H+HAc]-1	4.29933e+06
C39 H58 N2 O4	Catharanthine Sulfate	Dehydration, Stearyl Conjugation	+(C18 H34 O2)	0.00041	0.66	618.44	618.44	677.454	22.462		No MS2	[M-H+HAc]-1	4.29933e+06
C23 H27 N3 O2	Catharanthine Sulfate	Dehydration, Reduction, Glycine Conjugation	+(C2 H3 N)	-0.00239	-6.34	377.21	377.208	395.242	19.568		No MS2	[M+NH4]+1	4.27404e+06
C21 H26 N2 O4 S	Catharanthine Sulfate	Nitro Reduction, Oxidation, Sulfation	+(H2 O2 S)	0.00309	7.68	402.161	402.164	420.198	17.128		No MS2	[M+NH4]+1	4.25502e+06
C21 H26 N2 O4 S	Catharanthine Sulfate	Nitro Reduction, Sulfation	+(H2 O2 S)	0.00309	7.68	402.161	402.164	420.198	17.128		No MS2	[M+NH4]+1	4.25502e+06
C21 H28 N2 O6 S	Catharanthine Sulfate	Hydration, Reduction, Sulfation	+(H4 O4 S)	0.00341	7.81	436.167	436.17	437.177	11.241		No MS2	[M+H]+1	4.25405e+06
C21 H25 N O6 S	Catharanthine Sulfate	Oxidative Deamination to Alcohol, Reduction, Sulfation	-(N) +(H O4 S)	0.00341	8.13	419.14	419.144	437.177	11.241		No MS2	[M+NH4]+1	4.25405e+06
C27 H36 N6 O3	Catharanthine Sulfate	Arginine Conjugation	+(C6 H12 N4 O)	-0.00206	-4.18	492.285	492.283	475.28	14.199	40	DDA for preferred ion	[M+H-H2O]+1	4.23694e+06
C27 H34 N2 O6	Catharanthine Sulfate	Nitro Reduction, Glucuronide Conjugation	+(C6 H10 O4)	0.00046	0.95	482.242	482.242	524.276	18.675		No MS2	[M+ACN+H]+1	4.22136e+06
C23 H27 N3 O2	Catharanthine Sulfate	Dehydration, Reduction, Glycine Conjugation	+(C2 H3 N)	-0.00267	-7.07	377.21	377.208	395.241	18.302	15.38	DDA for preferred ion	[M+NH4]+1	4.19363e+06
C27 H38 N6 O5	Catharanthine Sulfate	Hydration, Oxidation, Arginine Conjugation	+(C6 H14 N4 O3)	-0.00064	-1.21	526.29	526.29	527.297	17.539		No MS2	[M+H]+1	4.18442e+06
C27 H38 N6 O5	Catharanthine Sulfate	Hydration, Arginine Conjugation	+(C6 H14 N4 O3)	-0.00064	-1.21	526.29	526.29	527.297	17.539		No MS2	[M+H]+1	4.18442e+06
C27 H38 N6 O5	Catharanthine Sulfate	Arginine Conjugation	+(C6 H14 N4 O3)	-0.00064	-1.21	526.29	526.29	527.297	17.539		No MS2	[M+H]+1	4.18442e+06
C27 H40 N6 O6	Catharanthine Sulfate	Hydration, Arginine Conjugation	+(C6 H16 N4 O4)	-0.00065	-1.19	544.301	544.3	527.297	17.521		No MS2	[M+H-H2O]+1	4.18442e+06
C27 H35 N5 O5	Catharanthine Sulfate	Hydration, Oxidative Deamination to Ketone, Arginine Conjugation	+(C6 H11 N3 O3)	-0.00065	-1.27	509.264	509.263	527.297	17.521		No MS2	[M+NH4]+1	4.18442e+06
C27 H35 N5 O5	Catharanthine Sulfate	Oxidative Deamination to Alcohol, Arginine Conjugation	+(C6 H11 N3 O3)	-0.00065	-1.27	509.264	509.263	527.297	17.521		No MS2	[M+NH4]+1	4.18442e+06
C22 H27 N3 O	Catharanthine Sulfate	Nitro Reduction, Glycine Conjugation	-(O) +(C H3 N)	0.00113	3.23	349.215	349.217	391.25	23.341		No MS2	[M+ACN+H]+1	4.17867e+06
C24 H29 N3 O6 S	Catharanthine Sulfate	Oxidation, Cysteine Conjugation 1	+(C3 H5 N O4 S)	0.00124	2.54	487.178	487.179	529.213	23.013		No MS2	[M+ACN+H]+1	4.17104e+06
C24 H29 N3 O6 S	Catharanthine Sulfate	Desaturation, Cysteine Conjugation 1	+(C3 H5 N O4 S)	0.00124	2.54	487.178	487.179	529.213	23.013		No MS2	[M+ACN+H]+1	4.17104e+06
C24 H29 N3 O6 S	Catharanthine Sulfate	Oxidation, Oxidation, Cysteine Conjugation 1	+(C3 H5 N O4 S)	0.00124	2.54	487.178	487.179	529.213	23.013		No MS2	[M+ACN+H]+1	4.17104e+06
C21 H25 N O5	Catharanthine Sulfate	Hydration, Oxidation, Oxidative Deamination to Alcohol	-(N) +(H O3)	-0.00233	-6.27	371.173	371.171	389.205	20.129		No MS2	[M+NH4]+1	4.14038e+06
C21 H25 N O5	Catharanthine Sulfate	Oxidative Deamination to Alcohol	-(N) +(H O3)	-0.00233	-6.27	371.173	371.171	389.205	20.129		No MS2	[M+NH4]+1	4.14038e+06
C21 H28 N2 O5	Catharanthine Sulfate	Hydration	+(H4 O3)	-0.00233	-5.99	388.2	388.197	389.205	20.129		No MS2	[M+H]+1	4.14038e+06
C21 H25 N O5	Catharanthine Sulfate	Hydration, Oxidative Deamination to Alcohol	-(N) +(H O3)	-0.00233	-6.27	371.173	371.171	389.205	20.129		No MS2	[M+NH4]+1	4.14038e+06
C24 H35 N3 O5 S	Catharanthine Sulfate	Hydration, Reduction, Cysteine Conjugation 2	+(C3 H11 N O3 S)	0.00312	6.55	477.23	477.233	478.24	16.786		No MS2	[M+H]+1	4.12661e+06
C24 H32 N2 O5 S	Catharanthine Sulfate	Oxidative Deamination to Alcohol, Reduction, Cysteine Conjugation 2	+(C3 H8 O3 S)	0.00312	6.79	460.203	460.206	478.24	16.786		No MS2	[M+NH4]+1	4.12661e+06
C23 H29 N3 O3	Catharanthine Sulfate	Reduction, Glycine Conjugation	+(C2 H5 N O)	-0.00249	-6.3	395.221	395.218	413.252	17.457		No MS2	[M+NH4]+1	4.12132e+06
C25 H30 N4 O4	Catharanthine Sulfate	Glutamine Conjugation	+(C4 H6 N2 O2)	-0.00171	-3.79	450.227	450.225	433.222	21.858		No MS2	[M+H-H2O]+1	4.10399e+06
C25 H28 N4 O3	Catharanthine Sulfate	Dehydration, Glutamine Conjugation	+(C4 H4 N2 O)	-0.00171	-3.95	432.216	432.214	433.222	21.858		No MS2	[M+H]+1	4.10399e+06
C23 H25 N3 O3	Catharanthine Sulfate	Desaturation, Glycine Conjugation	+(C2 H N O)	-0.00171	-4.36	391.19	391.188	433.222	21.858		No MS2	[M+ACN+H]+1	4.10399e+06
C23 H25 N3 O3	Catharanthine Sulfate	Dehydration, Glycine Conjugation	+(C2 H N O)	-0.00171	-4.36	391.19	391.188	433.222	21.858		No MS2	[M+ACN+H]+1	4.10399e+06
C27 H33 N5 O3	Catharanthine Sulfate	Dehydration, Oxidative Deamination to Alcohol, Arginine Conjugation	+(C6 H9 N3 O)	-0.00234	-4.91	475.258	475.256	458.253	13.292		No MS2	[M+H-H2O]+1	4.09164e+06
C21 H28 N2 O7 S	Catharanthine Sulfate	Reduction, Sulfation	+(H4 O5 S)	-0.00232	-5.14	452.162	452.159	475.149	8.045		No MS2	[M+Na]+1	4.01401e+06
C31 H42 N4 O7 S	Catharanthine Sulfate	Nitro Reduction, Oxidative Deamination to Alcohol, GSH Conjugation 2	+(C10 H18 N2 O5 S)	-0.00533	-8.68	614.277	614.272	597.269	20.89		No MS2	[M+H-H2O]+1	4.01171e+06
C27 H36 N6 O	Catharanthine Sulfate	Desaturation, Nitro Reduction, Arginine Conjugation	-(O) +(C6 H12 N4)	-0.0039	-8.48	460.295	460.291	502.325	22.577		No MS2	[M+ACN+H]+1	3.97273e+06
C27 H40 N6 O3	Catharanthine Sulfate	Nitro Reduction, Arginine Conjugation	+(C6 H16 N4 O)	-0.00068	-1.37	496.316	496.316	497.323	17.664		No MS2	[M+H]+1	3.95154e+06
C20 H20 N2 O5 S	Catharanthine Sulfate	Desaturation, Sulfation	-(C H4) +(O3 S)	-0.00099	-2.48	400.109	400.108	383.105	18.539	16.67	DDA for preferred ion	[M+H-H2O]+1	3.92962e+06
C22 H27 N3 O	Catharanthine Sulfate	Nitro Reduction, Glycine Conjugation	-(O) +(C H3 N)	0.00091	2.62	349.215	349.216	391.25	24.233		No MS2	[M+ACN+H]+1	3.92191e+06
C22 H27 N3 O	Catharanthine Sulfate	Nitro Reduction, Glycine Conjugation	-(O) +(C H3 N)	0.00104	2.97	349.215	349.216	391.25	23.796	16.67	DDA for other ion	[M+ACN+H]+1	3.91208e+06
C21 H22 N2 O4	Catharanthine Sulfate	Desaturation, Desaturation	-(H2) +(O2)	0.00149	4.08	366.158	366.159	411.158	15.426		No MS2	[M+FA-H]-1	3.90815e+06
C21 H22 N2 O4	Catharanthine Sulfate	Desaturation, Oxidation, Oxidation	-(H2) +(O2)	0.00149	4.08	366.158	366.159	411.158	15.426		No MS2	[M+FA-H]-1	3.90815e+06
C21 H22 N2 O4	Catharanthine Sulfate	Desaturation, Oxidation	-(H2) +(O2)	0.00149	4.08	366.158	366.159	411.158	15.426		No MS2	[M+FA-H]-1	3.90815e+06
C27 H40 N6 O4	Catharanthine Sulfate	Hydration, Reduction, Arginine Conjugation	+(C6 H16 N4 O2)	-0.00133	-2.59	512.311	512.31	495.306	18.132		No MS2	[M+H-H2O]+1	3.90368e+06
C27 H38 N6 O3	Catharanthine Sulfate	Reduction, Arginine Conjugation	+(C6 H14 N4 O)	-0.00133	-2.69	494.301	494.299	495.306	18.132		No MS2	[M+H]+1	3.90368e+06
C24 H28 N2 O6 S	Catharanthine Sulfate	Oxidation, Oxidative Deamination to Ketone, Cysteine Conjugation 2	+(C3 H4 O4 S)	0.0029	6.14	472.167	472.17	517.168	15.468		No MS2	[M+FA-H]-1	3.89581e+06
C23 H26 N2 O6 S	Catharanthine Sulfate	Oxidative Deamination to Ketone, Taurine Conjugation	+(C2 H2 O4 S)	0.0029	6.33	458.151	458.154	517.168	15.468		No MS2	[M-H+HAc]-1	3.89581e+06
C24 H28 N2 O6 S	Catharanthine Sulfate	Oxidative Deamination to Ketone, Cysteine Conjugation 2	+(C3 H4 O4 S)	0.0029	6.14	472.167	472.17	517.168	15.468		No MS2	[M+FA-H]-1	3.89581e+06
C23 H26 N2 O6 S	Catharanthine Sulfate	Oxidation, Oxidative Deamination to Ketone, Taurine Conjugation	+(C2 H2 O4 S)	0.0029	6.33	458.151	458.154	517.168	15.468		No MS2	[M-H+HAc]-1	3.89581e+06
C39 H59 N O4	Catharanthine Sulfate	Oxidative Deamination to Alcohol, Reduction, Stearyl Conjugation	-(N) +(C18 H35 O2)	-0.00503	-8.31	605.444	605.439	606.447	26.172		No MS2	[M+H]+1	3.86689e+06
C21 H18 O3	Catharanthine Sulfate	Dehydration, Oxidative Deamination to Alcohol, Oxidative Deamination to Ketone	-(H6 N2) +(O)	0.0029	9.12	318.126	318.128	319.136	9.375	33.33	DDA for preferred ion	[M+H]+1	3.8515e+06
C21 H20 O4	Catharanthine Sulfate	Oxidative Deamination to Alcohol, Oxidative Deamination to Ketone	-(H4 N2) +(O2)	0.0029	8.63	336.136	336.139	319.136	9.375	33.33	DDA for preferred ion	[M+H-H2O]+1	3.8515e+06
C21 H25 N O7 S	Catharanthine Sulfate	Hydration, Oxidative Deamination to Alcohol, Sulfation	-(N) +(H O5 S)	-0.00262	-6.01	435.135	435.133	453.166	18.22		No MS2	[M+NH4]+1	3.81501e+06
C21 H28 N2 O7 S	Catharanthine Sulfate	Reduction, Sulfation	+(H4 O5 S)	-0.00262	-5.79	452.162	452.159	453.166	18.22		No MS2	[M+H]+1	3.81501e+06
C37 H50 N2 O	Catharanthine Sulfate	Dehydration, Dehydration, Palmitoyl Conjugation	-(O) +(C16 H26)	0.00471	8.74	538.392	538.397	580.431	25.287		No MS2	[M+ACN+H]+1	3.81082e+06
C22 H27 N3 O	Catharanthine Sulfate	Nitro Reduction, Glycine Conjugation	-(O) +(C H3 N)	0.00067	1.92	349.215	349.216	391.25	25.075		No MS2	[M+ACN+H]+1	3.79412e+06
C24 H28 N2 O3 S	Catharanthine Sulfate	Nitro Reduction, Oxidative Deamination to Ketone, Cysteine Conjugation 1	+(C3 H4 O S)	-0.00143	-3.37	424.182	424.181	483.194	22.611	0	DDA for other ion	[M-H+HAc]-1	3.76069e+06
C23 H33 N3 O5 S	Catharanthine Sulfate	Hydration, Reduction, Taurine Conjugation	+(C2 H9 N O3 S)	-0.00496	-10.7	463.214	463.209	508.207	17.839		No MS2	[M+FA-H]-1	3.72759e+06
C24 H35 N3 O7 S	Catharanthine Sulfate	Hydration, Cysteine Conjugation 2	+(C3 H11 N O5 S)	-0.00496	-9.74	509.22	509.215	508.207	17.839		No MS2	[M-H]-1	3.72759e+06
C27 H38 N2 O6	Catharanthine Sulfate	Hydration, Nitro Reduction, Glucoside Conjugation	+(C6 H14 O4)	0.00038	0.78	486.273	486.273	528.307	20.393		No MS2	[M+ACN+H]+1	3.64474e+06
C30 H41 N5 O6 S	Catharanthine Sulfate	Nitro Reduction, GSH Conjugation 2	+(C9 H17 N3 O4 S)	0.00385	6.43	599.278	599.282	582.278	24.252		No MS2	[M+H-H2O]+1	3.64245e+06
C21 H22 O2	Catharanthine Sulfate	Nitro Reduction, Oxidative Deamination to Alcohol, Oxidative Deamination to Ketone	-(H2 N2)	-0.00231	-7.53	306.162	306.16	329.149	18.687		No MS2	[M+Na]+1	3.62952e+06
C24 H29 N3 O6 S	Catharanthine Sulfate	Oxidation, Cysteine Conjugation 1	+(C3 H5 N O4 S)	-0.0045	-9.24	487.178	487.173	529.207	19.935		No MS2	[M+ACN+H]+1	3.61377e+06
C24 H29 N3 O6 S	Catharanthine Sulfate	Oxidation, Oxidation, Cysteine Conjugation 1	+(C3 H5 N O4 S)	-0.0045	-9.24	487.178	487.173	529.207	19.935		No MS2	[M+ACN+H]+1	3.61377e+06
C24 H29 N3 O6 S	Catharanthine Sulfate	Desaturation, Cysteine Conjugation 1	+(C3 H5 N O4 S)	-0.0045	-9.24	487.178	487.173	529.207	19.935		No MS2	[M+ACN+H]+1	3.61377e+06
C22 H27 N3 O	Catharanthine Sulfate	Nitro Reduction, Glycine Conjugation	-(O) +(C H3 N)	0.00058	1.66	349.215	349.216	391.25	25.506		No MS2	[M+ACN+H]+1	3.60702e+06
C27 H32 N2 O6	Catharanthine Sulfate	Dehydration, Glucoside Conjugation	+(C6 H8 O4)	-0.00187	-3.89	480.226	480.224	522.258	20.124		No MS2	[M+ACN+H]+1	3.60108e+06
C25 H27 N3 O5	Catharanthine Sulfate	Oxidative Deamination to Ketone, Glutamine Conjugation	+(C4 H3 N O3)	-0.00159	-3.53	449.195	449.193	508.207	17.826		No MS2	[M-H+HAc]-1	3.59837e+06
C26 H29 N3 O5	Catharanthine Sulfate	Oxidative Deamination to Ketone, Glutamine Conjugation	+(C5 H5 N O3)	-0.00159	-3.43	463.211	463.209	508.207	17.826		No MS2	[M+FA-H]-1	3.59837e+06
C23 H27 N3 O2	Catharanthine Sulfate	Dehydration, Reduction, Glycine Conjugation	+(C2 H3 N)	-0.00361	-9.58	377.21	377.207	395.241	19.789	25	DDA for preferred ion	[M+NH4]+1	3.47806e+06
C23 H21 N O4	Catharanthine Sulfate	Desaturation, Oxidative Deamination to Ketone, Acetylation	-(H3 N) +(C2 O2)	-0.00118	-3.15	375.147	375.146	434.16	12.594		No MS2	[M-H+HAc]-1	3.47645e+06
C27 H37 N5 O4	Catharanthine Sulfate	Oxidative Deamination to Alcohol, Reduction, Arginine Conjugation	+(C6 H13 N3 O2)	0.00244	4.92	495.285	495.287	554.301	20.786	0	DDA for other ion	[M-H+HAc]-1	3.44489e+06
C26 H35 N3 O6	Catharanthine Sulfate	Oxidative Deamination to Alcohol, Ornitine Conjugation	+(C5 H11 N O4)	-0.00161	-3.31	485.253	485.251	544.265	21.091	0	DDA for other ion	[M-H+HAc]-1	3.43076e+06
C22 H25 N3 O4 S	Catharanthine Sulfate	Desaturation, Taurine Conjugation	+(C H N O2 S)	-0.00152	-3.56	427.157	427.155	472.153	16.671		No MS2	[M+FA-H]-1	3.42706e+06
C26 H32 N4 O2	Catharanthine Sulfate	Dehydration, Ornitine Conjugation	+(C5 H8 N2)	-0.00196	-4.53	432.253	432.251	474.284	17.033		No MS2	[M+ACN+H]+1	3.40266e+06
C27 H38 N2 O6	Catharanthine Sulfate	Hydration, Nitro Reduction, Glucoside Conjugation	+(C6 H14 O4)	-4e-05	-0.08	486.273	486.273	528.308	19.786		No MS2	[M+ACN+H]+1	3.39538e+06
C27 H36 N6 O3	Catharanthine Sulfate	Arginine Conjugation	+(C6 H12 N4 O)	-0.00341	-6.92	492.285	492.281	534.315	20.299		No MS2	[M+ACN+H]+1	3.39319e+06
C24 H30 N2 O3 S	Catharanthine Sulfate	Nitro Reduction, Oxidative Deamination to Ketone, Cysteine Conjugation 2	+(C3 H6 O S)	-0.00133	-3.12	426.198	426.196	485.21	23.428	0	DDA for other ion	[M-H+HAc]-1	3.3913e+06
C30 H35 N5 O7 S	Catharanthine Sulfate	Dehydration, GSH Conjugation 1	+(C9 H11 N3 O5 S)	-0.00332	-5.45	609.226	609.222	627.256	17.992		No MS2	[M+NH4]+1	3.37169e+06
C27 H38 N6 O2	Catharanthine Sulfate	Nitro Reduction, Arginine Conjugation	+(C6 H14 N4)	9e-05	0.19	478.306	478.306	520.34	24.902		No MS2	[M+ACN+H]+1	3.36582e+06
C27 H38 N6 O2	Catharanthine Sulfate	Nitro Reduction, Oxidation, Arginine Conjugation	+(C6 H14 N4)	9e-05	0.19	478.306	478.306	520.34	24.902		No MS2	[M+ACN+H]+1	3.36582e+06
C27 H38 N6 O4	Catharanthine Sulfate	Hydration, Arginine Conjugation	+(C6 H14 N4 O2)	-0.00079	-1.54	510.295	510.295	552.328	17.328		No MS2	[M+ACN+H]+1	3.35808e+06
C27 H38 N6 O4	Catharanthine Sulfate	Reduction, Arginine Conjugation	+(C6 H14 N4 O2)	-0.00079	-1.54	510.295	510.295	552.328	17.328		No MS2	[M+ACN+H]+1	3.35808e+06
C25 H28 N4 O3	Catharanthine Sulfate	Dehydration, Glutamine Conjugation	+(C4 H4 N2 O)	-0.00246	-5.7	432.216	432.214	415.21	18.68		No MS2	[M+H-H2O]+1	3.34923e+06
C23 H23 N3 O2	Catharanthine Sulfate	Dehydration, Desaturation, Glycine Conjugation	-(H) +(C2 N)	-0.00246	-6.6	373.179	373.177	415.21	18.68		No MS2	[M+ACN+H]+1	3.34923e+06
C27 H38 N6 O2	Catharanthine Sulfate	Nitro Reduction, Arginine Conjugation	+(C6 H14 N4)	0.00207	4.33	478.306	478.308	459.29	22.995		No MS2	[M-H-H2O]-1	3.34381e+06
C27 H36 N6 O	Catharanthine Sulfate	Desaturation, Nitro Reduction, Arginine Conjugation	-(O) +(C6 H12 N4)	0.00207	4.5	460.295	460.297	459.29	22.995		No MS2	[M-H]-1	3.34381e+06
C27 H38 N6 O2	Catharanthine Sulfate	Nitro Reduction, Oxidation, Arginine Conjugation	+(C6 H14 N4)	0.00207	4.33	478.306	478.308	459.29	22.995		No MS2	[M-H-H2O]-1	3.34381e+06
C31 H38 N4 O7 S	Catharanthine Sulfate	Nitro Reduction, Oxidative Deamination to Ketone, GSH Conjugation 1	+(C10 H14 N2 O5 S)	-0.00358	-5.87	610.246	610.243	611.25	19.147		No MS2	[M+H]+1	3.33144e+06
C23 H27 N3 O2	Catharanthine Sulfate	Dehydration, Reduction, Glycine Conjugation	+(C2 H3 N)	-0.00248	-6.59	377.21	377.208	395.242	19.421		No MS2	[M+NH4]+1	3.33109e+06
C25 H28 N4 O3	Catharanthine Sulfate	Dehydration, Glutamine Conjugation	+(C4 H4 N2 O)	-0.00278	-6.42	432.216	432.213	455.203	17.249		No MS2	[M+Na]+1	3.32288e+06
C23 H27 N3 O2	Catharanthine Sulfate	Dehydration, Reduction, Glycine Conjugation	+(C2 H3 N)	-0.00325	-8.61	377.21	377.207	395.241	19.071		No MS2	[M+NH4]+1	3.31921e+06
C37 H51 N O4	Catharanthine Sulfate	Oxidative Deamination to Ketone, Palmitoyl Conjugation	-(N) +(C16 H27 O2)	-0.0034	-5.94	573.382	573.378	574.386	22.64		No MS2	[M+H]+1	3.30917e+06
C37 H53 N O5	Catharanthine Sulfate	Oxidative Deamination to Alcohol, Palmitoyl Conjugation	-(N) +(C16 H29 O3)	-0.0034	-5.76	591.392	591.389	574.386	22.64		No MS2	[M+H-H2O]+1	3.30917e+06
C37 H53 N O5	Catharanthine Sulfate	Hydration, Oxidative Deamination to Ketone, Palmitoyl Conjugation	-(N) +(C16 H29 O3)	-0.0034	-5.76	591.392	591.389	574.386	22.64		No MS2	[M+H-H2O]+1	3.30917e+06
C27 H36 N2 O7	Catharanthine Sulfate	Reduction, Glucoside Conjugation	+(C6 H12 O5)	-0.00097	-1.94	500.252	500.251	523.241	17.321		No MS2	[M+Na]+1	3.29882e+06
C27 H31 N O7	Catharanthine Sulfate	Dehydration, Oxidative Deamination to Alcohol, Glucoside Conjugation	-(N) +(C6 H7 O5)	-0.00334	-6.94	481.21	481.207	523.241	17.321		No MS2	[M+ACN+H]+1	3.29882e+06
C23 H23 N3 O	Catharanthine Sulfate	Dehydration, Dehydration, Glycine Conjugation	-(H O) +(C2 N)	0.00167	4.67	357.184	357.186	375.22	24.62		No MS2	[M+NH4]+1	3.2876e+06
C26 H32 N4 O2	Catharanthine Sulfate	Dehydration, Ornitine Conjugation	+(C5 H8 N2)	-0.00281	-6.51	432.253	432.25	474.284	17.911		No MS2	[M+ACN+H]+1	3.28502e+06
C21 H24 N2 O3 S	Catharanthine Sulfate	Desaturation, Nitro Reduction, Sulfation	+(O S)	0.00166	4.33	384.151	384.152	367.149	5.598	50	DDA for preferred ion	[M+H-H2O]+1	3.27588e+06
C24 H35 N3 O3 S	Catharanthine Sulfate	Hydration, Nitro Reduction, Cysteine Conjugation 2	+(C3 H11 N O S)	0.00313	7.03	445.24	445.243	504.257	20.587	0	DDA for other ion	[M-H+HAc]-1	3.2609e+06
C27 H40 N6 O4	Catharanthine Sulfate	Hydration, Reduction, Arginine Conjugation	+(C6 H16 N4 O2)	-0.00072	-1.4	512.311	512.31	495.307	17.736		No MS2	[M+H-H2O]+1	3.25996e+06
C27 H38 N6 O3	Catharanthine Sulfate	Reduction, Arginine Conjugation	+(C6 H14 N4 O)	-0.00072	-1.45	494.301	494.3	495.307	17.736		No MS2	[M+H]+1	3.25996e+06
C27 H28 N2 O8	Catharanthine Sulfate	Desaturation, Desaturation, Glucuronide Conjugation	+(C6 H4 O6)	-0.0018	-3.55	508.185	508.183	491.179	16.912		No MS2	[M+H-H2O]+1	3.25013e+06
C31 H45 N5 O6 S	Catharanthine Sulfate	Nitro Reduction, Reduction, GSH Conjugation 2	+(C10 H21 N3 O4 S)	-0.00017	-0.27	615.309	615.309	657.343	26.477	25	DDA for other ion	[M+ACN+H]+1	3.23573e+06
C23 H28 N2 O3 S	Catharanthine Sulfate	Nitro Reduction, Oxidative Deamination to Ketone, Taurine Conjugation	+(C2 H4 O S)	0.00329	7.97	412.182	412.185	413.193	16.495	0	DDA for preferred ion	[M+H]+1	3.22412e+06
C37 H55 N O4	Catharanthine Sulfate	Oxidative Deamination to Alcohol, Reduction, Palmitoyl Conjugation	-(N) +(C16 H31 O2)	-0.00428	-7.41	577.413	577.409	578.416	23.928		No MS2	[M+H]+1	3.17632e+06
C26 H32 N4 O2	Catharanthine Sulfate	Dehydration, Ornitine Conjugation	+(C5 H8 N2)	-0.00232	-5.38	432.253	432.25	474.284	17.615		No MS2	[M+ACN+H]+1	3.17054e+06
C26 H38 N4 O3	Catharanthine Sulfate	Nitro Reduction, Ornitine Conjugation	+(C5 H14 N2 O)	-0.00233	-5.13	454.294	454.292	477.281	19.527		No MS2	[M+Na]+1	3.14784e+06
C26 H34 N2 O7	Catharanthine Sulfate	Reduction, Glucoside Conjugation	+(C5 H10 O5)	0.00222	4.56	486.237	486.239	504.273	18.38		No MS2	[M+NH4]+1	3.14592e+06
C27 H35 N5 O2	Catharanthine Sulfate	Nitro Reduction, Oxidative Deamination to Ketone, Arginine Conjugation	+(C6 H11 N3)	0.00385	8.34	461.279	461.283	444.28	26.311		No MS2	[M+H-H2O]+1	3.13453e+06
C37 H49 N O4	Catharanthine Sulfate	Desaturation, Oxidative Deamination to Ketone, Palmitoyl Conjugation	-(N) +(C16 H25 O2)	-0.00334	-5.84	571.366	571.363	616.361	22.075		No MS2	[M+FA-H]-1	3.1285e+06
C26 H36 N6 O	Catharanthine Sulfate	Nitro Reduction, Arginine Conjugation	-(O) +(C5 H12 N4)	-0.00113	-2.51	448.295	448.294	466.328	22.53		No MS2	[M+NH4]+1	3.09631e+06
C31 H45 N5 O8 S	Catharanthine Sulfate	Nitro Reduction, GSH Conjugation 2	+(C10 H21 N3 O6 S)	-0.00631	-9.76	647.299	647.293	692.291	21.939		No MS2	[M+FA-H]-1	3.04658e+06
C31 H43 N5 O10 S	Catharanthine Sulfate	GSH Conjugation 2	+(C10 H19 N3 O8 S)	0.00232	3.42	677.273	677.275	695.309	27.494		No MS2	[M+NH4]+1	3.03372e+06
C31 H43 N5 O10 S	Catharanthine Sulfate	Hydration, GSH Conjugation 2	+(C10 H19 N3 O8 S)	0.00232	3.42	677.273	677.275	695.309	27.494		No MS2	[M+NH4]+1	3.03372e+06
C31 H43 N5 O10 S	Catharanthine Sulfate	Hydration, Oxidation, GSH Conjugation 2	+(C10 H19 N3 O8 S)	0.00232	3.42	677.273	677.275	695.309	27.494		No MS2	[M+NH4]+1	3.03372e+06
C27 H40 N6 O3	Catharanthine Sulfate	Nitro Reduction, Arginine Conjugation	+(C6 H16 N4 O)	0.00012	0.24	496.316	496.316	479.313	19.14		No MS2	[M+H-H2O]+1	3.0231e+06
C27 H38 N6 O2	Catharanthine Sulfate	Nitro Reduction, Arginine Conjugation	+(C6 H14 N4)	0.00012	0.25	478.306	478.306	479.313	19.14		No MS2	[M+H]+1	3.0231e+06
C27 H38 N6 O2	Catharanthine Sulfate	Nitro Reduction, Oxidation, Arginine Conjugation	+(C6 H14 N4)	0.00012	0.25	478.306	478.306	479.313	19.14		No MS2	[M+H]+1	3.0231e+06
C27 H35 N5 O2	Catharanthine Sulfate	Nitro Reduction, Oxidative Deamination to Ketone, Arginine Conjugation	+(C6 H11 N3)	0.00012	0.26	461.279	461.279	479.313	19.14		No MS2	[M+NH4]+1	3.0231e+06
C23 H25 N3 O4 S	Catharanthine Sulfate	Desaturation, Desaturation, Taurine Conjugation	+(C2 H N O2 S)	0.00042	0.97	439.157	439.157	457.191	24.011		No MS2	[M+NH4]+1	3.01626e+06
C23 H25 N3 O4 S	Catharanthine Sulfate	Desaturation, Cysteine Conjugation 1	+(C2 H N O2 S)	0.00042	0.97	439.157	439.157	457.191	24.011		No MS2	[M+NH4]+1	3.01626e+06
C31 H35 N3 O10 S	Catharanthine Sulfate	Oxidative Deamination to Alcohol, Oxidative Deamination to Ketone, GSH Conjugation 1	+(C10 H11 N O8 S)	-0.0026	-4.06	641.204	641.202	624.198	23.005		No MS2	[M+H-H2O]+1	3.00665e+06
C22 H27 N3 O	Catharanthine Sulfate	Nitro Reduction, Glycine Conjugation	-(O) +(C H3 N)	0.00113	3.23	349.215	349.217	391.25	23.979		No MS2	[M+ACN+H]+1	2.99225e+06
C20 H24 N2 O6 S	Catharanthine Sulfate	Hydration, Sulfation	-(C) +(O4 S)	0.00367	8.74	420.136	420.139	421.146	11.604		No MS2	[M+H]+1	2.98757e+06
C20 H21 N O6 S	Catharanthine Sulfate	Oxidative Deamination to Alcohol, Sulfation	-(C H3 N) +(O4 S)	0.00367	9.1	403.109	403.113	421.146	11.604		No MS2	[M+NH4]+1	2.98757e+06
C26 H32 N4 O6	Catharanthine Sulfate	Oxidation, Glutamine Conjugation	+(C5 H8 N2 O4)	-0.00161	-3.23	496.232	496.231	477.213	16.962		DDA for preferred ion	[M-H-H2O]-1	2.96631e+06
C26 H30 N4 O5	Catharanthine Sulfate	Desaturation, Oxidation, Glutamine Conjugation	+(C5 H6 N2 O3)	-0.00153	-3.21	478.222	478.22	477.213	16.962		DDA for preferred ion	[M-H]-1	2.96631e+06
C26 H32 N4 O6	Catharanthine Sulfate	Desaturation, Glutamine Conjugation	+(C5 H8 N2 O4)	-0.00161	-3.23	496.232	496.231	477.213	16.962		DDA for preferred ion	[M-H-H2O]-1	2.96631e+06
C26 H30 N4 O5	Catharanthine Sulfate	Desaturation, Glutamine Conjugation	+(C5 H6 N2 O3)	-0.00153	-3.21	478.222	478.22	477.213	16.962		DDA for preferred ion	[M-H]-1	2.96631e+06
C26 H32 N4 O6	Catharanthine Sulfate	Oxidation, Oxidation, Glutamine Conjugation	+(C5 H8 N2 O4)	-0.00161	-3.23	496.232	496.231	477.213	16.962		DDA for preferred ion	[M-H-H2O]-1	2.96631e+06
C25 H30 N4 O2	Catharanthine Sulfate	Dehydration, Ornitine Conjugation	+(C4 H6 N2)	-0.0023	-5.5	418.237	418.235	460.268	18.223		No MS2	[M+ACN+H]+1	2.96035e+06
C20 H23 N O4	Catharanthine Sulfate	Hydration, Oxidative Deamination to Alcohol	-(C H N) +(O2)	0.00079	2.32	341.163	341.163	359.197	20.167	13.64	DDA for preferred ion	[M+NH4]+1	2.94122e+06
C21 H26 N2 O8 S	Catharanthine Sulfate	Oxidation, Sulfation	+(H2 O6 S)	0.0032	6.86	466.141	466.144	467.151	17.466	0	DDA for preferred ion	[M+H]+1	2.92887e+06
C21 H23 N O8 S	Catharanthine Sulfate	Oxidative Deamination to Ketone, Sulfation	-(H N) +(O6 S)	0.0032	7.12	449.114	449.118	467.151	17.466	0	DDA for preferred ion	[M+NH4]+1	2.92887e+06
C30 H39 N5 O6 S	Catharanthine Sulfate	Nitro Reduction, GSH Conjugation 1	+(C9 H15 N3 O4 S)	0.00431	7.21	597.262	597.266	580.263	24.73		No MS2	[M+H-H2O]+1	2.89359e+06
C27 H40 N6 O2	Catharanthine Sulfate	Hydration, Nitro Reduction, Arginine Conjugation	+(C6 H16 N4)	0	0.01	480.321	480.321	522.355	20.641	26.83	DDA for other ion	[M+ACN+H]+1	2.88488e+06
C27 H30 N2 O6	Catharanthine Sulfate	Dehydration, Desaturation, Glucoside Conjugation	+(C6 H6 O4)	0.0021	4.38	478.21	478.212	459.195	23.146		No MS2	[M-H-H2O]-1	2.8546e+06
C24 H32 N2 O5 S	Catharanthine Sulfate	Oxidative Deamination to Alcohol, Reduction, Cysteine Conjugation 2	+(C3 H8 O3 S)	-0.00127	-2.77	460.203	460.202	459.195	23.146		No MS2	[M-H]-1	2.8546e+06
C23 H30 N2 O3 S	Catharanthine Sulfate	Nitro Reduction, Oxidative Deamination to Alcohol, Taurine Conjugation	+(C2 H6 O S)	-0.00127	-3.08	414.198	414.196	459.195	23.146		No MS2	[M+FA-H]-1	2.8546e+06
C27 H31 N O7	Catharanthine Sulfate	Dehydration, Oxidative Deamination to Alcohol, Glucoside Conjugation	-(N) +(C6 H7 O5)	-0.00346	-7.19	481.21	481.207	523.24	17.756		No MS2	[M+ACN+H]+1	2.84731e+06
C31 H41 N5 O6 S	Catharanthine Sulfate	Nitro Reduction, GSH Conjugation 1	+(C10 H17 N3 O4 S)	0.00474	7.75	611.278	611.282	592.265	20.786		No MS2	[M-H-H2O]-1	2.83595e+06
C27 H36 N2 O8	Catharanthine Sulfate	Hydration, Glucoside Conjugation	+(C6 H12 O6)	-0.0018	-3.49	516.247	516.245	575.259	22.103		No MS2	[M-H+HAc]-1	2.8251e+06
C27 H36 N2 O8	Catharanthine Sulfate	Nitro Reduction, Glucuronide Conjugation	+(C6 H12 O6)	-0.0018	-3.49	516.247	516.245	575.259	22.103		No MS2	[M-H+HAc]-1	2.8251e+06
C27 H36 N2 O8	Catharanthine Sulfate	Reduction, Glucoside Conjugation	+(C6 H12 O6)	-0.0018	-3.49	516.247	516.245	575.259	22.103		No MS2	[M-H+HAc]-1	2.8251e+06
C21 H22 O2	Catharanthine Sulfate	Nitro Reduction, Oxidative Deamination to Alcohol, Oxidative Deamination to Ketone	-(H2 N2)	-0.0024	-7.83	306.162	306.16	329.149	16.047		No MS2	[M+Na]+1	2.81536e+06
C27 H34 N2 O6	Catharanthine Sulfate	Nitro Reduction, Glucuronide Conjugation	+(C6 H10 O4)	-0.00122	-2.53	482.242	482.24	483.248	18.209		No MS2	[M+H]+1	2.8037e+06
C27 H36 N2 O7	Catharanthine Sulfate	Reduction, Glucoside Conjugation	+(C6 H12 O5)	-0.00122	-2.44	500.252	500.251	483.248	18.209		No MS2	[M+H-H2O]+1	2.8037e+06
C23 H29 N3 O	Catharanthine Sulfate	Nitro Reduction, Glycine Conjugation	-(O) +(C2 H5 N)	0.00144	3.96	363.231	363.233	381.266	24.896		No MS2	[M+NH4]+1	2.785e+06
C20 H18 O4	Catharanthine Sulfate	Oxidative Deamination to Alcohol, Oxidative Deamination to Ketone	-(C H6 N2) +(O2)	-0.00288	-8.95	322.121	322.118	323.125	17.088		No MS2	[M+H]+1	2.77879e+06
C23 H27 N3 O5	Catharanthine Sulfate	Desaturation, Glycine Conjugation	+(C2 H3 N O3)	0.00101	2.38	425.195	425.196	448.185	20.419		No MS2	[M+Na]+1	2.77233e+06
C23 H27 N3 O5	Catharanthine Sulfate	Oxidation, Oxidation, Glycine Conjugation	+(C2 H3 N O3)	0.00101	2.38	425.195	425.196	448.185	20.419		No MS2	[M+Na]+1	2.77233e+06
C23 H27 N3 O5	Catharanthine Sulfate	Oxidation, Glycine Conjugation	+(C2 H3 N O3)	0.00101	2.38	425.195	425.196	448.185	20.419		No MS2	[M+Na]+1	2.77233e+06
C22 H29 N3 O5 S	Catharanthine Sulfate	Hydration, Taurine Conjugation	+(C H5 N O3 S)	0.00027	0.61	447.183	447.183	465.217	24.62		No MS2	[M+NH4]+1	2.77039e+06
C25 H30 N4 O3	Catharanthine Sulfate	Desaturation, Ornitine Conjugation	+(C4 H6 N2 O)	-6e-05	-0.15	434.232	434.232	457.221	17.658		No MS2	[M+Na]+1	2.76136e+06
C27 H36 N2 O7	Catharanthine Sulfate	Reduction, Glucoside Conjugation	+(C6 H12 O5)	-0.00106	-2.11	500.252	500.251	523.24	17.756		No MS2	[M+Na]+1	2.75533e+06
C25 H30 N4 O2	Catharanthine Sulfate	Dehydration, Ornitine Conjugation	+(C4 H6 N2)	-0.00284	-6.79	418.237	418.234	441.223	20.195	0	DDA for preferred ion	[M+Na]+1	2.7549e+06
C27 H36 N2 O7	Catharanthine Sulfate	Reduction, Glucoside Conjugation	+(C6 H12 O5)	-0.00211	-4.21	500.252	500.25	483.247	17.903	0	DDA for preferred ion	[M+H-H2O]+1	2.7317e+06
C27 H34 N2 O6	Catharanthine Sulfate	Nitro Reduction, Glucuronide Conjugation	+(C6 H10 O4)	-0.00211	-4.37	482.242	482.24	483.247	17.903	0	DDA for preferred ion	[M+H]+1	2.7317e+06
C39 H57 N O6	Catharanthine Sulfate	Oxidative Deamination to Ketone, Stearyl Conjugation	-(N) +(C18 H33 O4)	-0.00234	-3.69	635.419	635.416	636.424	22.197		No MS2	[M+H]+1	2.70993e+06
C23 H29 N3 O	Catharanthine Sulfate	Nitro Reduction, Glycine Conjugation	-(O) +(C2 H5 N)	0.00089	2.45	363.231	363.232	405.266	26.823		No MS2	[M+ACN+H]+1	2.69422e+06
C27 H34 N2 O6	Catharanthine Sulfate	Nitro Reduction, Glucuronide Conjugation	+(C6 H10 O4)	-0.00122	-2.53	482.242	482.24	524.274	19.941		No MS2	[M+ACN+H]+1	2.68648e+06
C21 H23 N O4 S	Catharanthine Sulfate	Nitro Reduction, Oxidative Deamination to Ketone, Sulfation	-(H N) +(O2 S)	0.00312	8.1	385.135	385.138	427.172	16.482		No MS2	[M+ACN+H]+1	2.68234e+06
C23 H28 N2 O5 S	Catharanthine Sulfate	Oxidative Deamination to Alcohol, Cysteine Conjugation 2	+(C2 H4 O3 S)	0.00312	7.02	444.172	444.175	427.172	16.482		No MS2	[M+H-H2O]+1	2.68234e+06
C23 H26 N2 O4 S	Catharanthine Sulfate	Dehydration, Oxidative Deamination to Alcohol, Taurine Conjugation	+(C2 H2 O2 S)	0.00312	7.32	426.161	426.164	427.172	16.482		No MS2	[M+H]+1	2.68234e+06
C23 H28 N2 O5 S	Catharanthine Sulfate	Oxidative Deamination to Alcohol, Taurine Conjugation	+(C2 H4 O3 S)	0.00312	7.02	444.172	444.175	427.172	16.482		No MS2	[M+H-H2O]+1	2.68234e+06
C27 H34 N6 O2	Catharanthine Sulfate	Dehydration, Arginine Conjugation	+(C6 H10 N4)	-0.00195	-4.12	474.274	474.272	497.262	13.814		No MS2	[M+Na]+1	2.6694e+06
C26 H35 N3 O4	Catharanthine Sulfate	Oxidative Deamination to Alcohol, Reduction, Ornitine Conjugation	+(C5 H11 N O2)	0.002	4.42	453.263	453.265	495.299	24.07		No MS2	[M+ACN+H]+1	2.66247e+06
C23 H30 N2 O6 S	Catharanthine Sulfate	Hydration, Oxidative Deamination to Alcohol, Taurine Conjugation	+(C2 H6 O4 S)	-0.00455	-9.85	462.182	462.178	480.212	19.616		No MS2	[M+NH4]+1	2.65359e+06
C26 H29 N3 O6	Catharanthine Sulfate	Oxidation, Oxidative Deamination to Ketone, Glutamine Conjugation	+(C5 H5 N O4)	-0.00109	-2.27	479.206	479.205	480.212	19.609	0	DDA for preferred ion	[M+H]+1	2.65359e+06
C23 H33 N3 O6 S	Catharanthine Sulfate	Reduction, Taurine Conjugation	+(C2 H9 N O4 S)	-0.00446	-9.3	479.209	479.205	480.212	19.609	0	DDA for preferred ion	[M+H]+1	2.65359e+06
C26 H29 N3 O6	Catharanthine Sulfate	Oxidative Deamination to Ketone, Glutamine Conjugation	+(C5 H5 N O4)	-0.00109	-2.27	479.206	479.205	480.212	19.609	0	DDA for preferred ion	[M+H]+1	2.65359e+06
C26 H31 N3 O7	Catharanthine Sulfate	Oxidative Deamination to Ketone, Glutamine Conjugation	+(C5 H7 N O5)	-0.00109	-2.19	497.216	497.215	480.212	19.609	0	DDA for preferred ion	[M+H-H2O]+1	2.65359e+06
C23 H25 N3 O4	Catharanthine Sulfate	Desaturation, Oxidation, Glycine Conjugation	+(C2 H N O2)	-0.00443	-10.89	407.185	407.18	449.214	14.827	27.27	DDA for other ion	[M+ACN+H]+1	2.6409e+06
C23 H25 N3 O4	Catharanthine Sulfate	Desaturation, Glycine Conjugation	+(C2 H N O2)	-0.00443	-10.89	407.185	407.18	449.214	14.827	27.27	DDA for other ion	[M+ACN+H]+1	2.6409e+06
C25 H28 N4 O4	Catharanthine Sulfate	Desaturation, Glutamine Conjugation	+(C4 H4 N2 O2)	-0.00443	-9.89	448.211	448.207	449.214	14.827	0	DDA for preferred ion	[M+H]+1	2.6409e+06
C25 H30 N4 O5	Catharanthine Sulfate	Oxidation, Glutamine Conjugation	+(C4 H6 N2 O3)	-0.00443	-9.51	466.222	466.217	449.214	14.827	0	DDA for preferred ion	[M+H-H2O]+1	2.6409e+06
C26 H32 N4 O6	Catharanthine Sulfate	Oxidation, Oxidation, Glutamine Conjugation	+(C5 H8 N2 O4)	0.0021	4.22	496.232	496.234	541.232	24.362		No MS2	[M+FA-H]-1	2.64089e+06
C26 H32 N4 O6	Catharanthine Sulfate	Oxidation, Glutamine Conjugation	+(C5 H8 N2 O4)	0.0021	4.22	496.232	496.234	541.232	24.362		No MS2	[M+FA-H]-1	2.64089e+06
C26 H32 N4 O6	Catharanthine Sulfate	Desaturation, Glutamine Conjugation	+(C5 H8 N2 O4)	0.0021	4.22	496.232	496.234	541.232	24.362		No MS2	[M+FA-H]-1	2.64089e+06
C24 H32 N2 O5 S	Catharanthine Sulfate	Oxidative Deamination to Alcohol, Reduction, Cysteine Conjugation 2	+(C3 H8 O3 S)	-0.00298	-6.47	460.203	460.2	478.234	18.758		No MS2	[M+NH4]+1	2.63873e+06
C24 H35 N3 O5 S	Catharanthine Sulfate	Hydration, Reduction, Cysteine Conjugation 2	+(C3 H11 N O3 S)	-0.00298	-6.24	477.23	477.227	478.234	18.758		No MS2	[M+H]+1	2.63873e+06
C21 H28 N2 O7 S	Catharanthine Sulfate	Reduction, Sulfation	+(H4 O5 S)	-0.00249	-5.52	452.162	452.159	453.166	18.417		No MS2	[M+H]+1	2.6149e+06
C21 H25 N O7 S	Catharanthine Sulfate	Hydration, Oxidative Deamination to Alcohol, Sulfation	-(N) +(H O5 S)	-0.00249	-5.73	435.135	435.133	453.166	18.417		No MS2	[M+NH4]+1	2.6149e+06
C31 H35 N3 O10 S	Catharanthine Sulfate	Oxidative Deamination to Alcohol, Oxidative Deamination to Ketone, GSH Conjugation 1	+(C10 H11 N O8 S)	0.00269	4.2	641.204	641.207	664.196	15.67		No MS2	[M+Na]+1	2.60573e+06
C27 H40 N6 O	Catharanthine Sulfate	Nitro Reduction, Reduction, Arginine Conjugation	-(O) +(C6 H16 N4)	-0.00048	-1.02	464.326	464.326	482.36	23.438		No MS2	[M+NH4]+1	2.56712e+06
C38 H55 N O4	Catharanthine Sulfate	Oxidative Deamination to Alcohol, Stearyl Conjugation	-(N) +(C17 H31 O2)	0.00253	4.29	589.413	589.416	590.423	27.78		No MS2	[M+H]+1	2.55301e+06
C20 H24 N2 O4	Catharanthine Sulfate	Hydration, Oxidation	-(C) +(O2)	-0.00371	-10.42	356.174	356.17	379.159	18.925		No MS2	[M+Na]+1	2.52579e+06
C26 H35 N3 O6	Catharanthine Sulfate	Oxidative Deamination to Alcohol, Ornitine Conjugation	+(C5 H11 N O4)	-0.00161	-3.31	485.253	485.251	544.265	20.763		No MS2	[M-H+HAc]-1	2.52128e+06
C31 H40 N4 O7 S	Catharanthine Sulfate	Nitro Reduction, Oxidative Deamination to Ketone, GSH Conjugation 2	+(C10 H16 N2 O5 S)	-0.00555	-9.06	612.262	612.256	613.263	18.778		No MS2	[M+H]+1	2.5207e+06
C25 H30 N4 O2	Catharanthine Sulfate	Dehydration, Ornitine Conjugation	+(C4 H6 N2)	0.00347	8.29	418.237	418.24	460.274	11.95		No MS2	[M+ACN+H]+1	2.51061e+06
C31 H38 N4 O7 S	Catharanthine Sulfate	Nitro Reduction, Oxidative Deamination to Ketone, GSH Conjugation 1	+(C10 H14 N2 O5 S)	-0.00114	-1.86	610.246	610.245	652.279	20.613		No MS2	[M+ACN+H]+1	2.5086e+06
C24 H35 N3 O3 S	Catharanthine Sulfate	Hydration, Nitro Reduction, Cysteine Conjugation 2	+(C3 H11 N O S)	0.00344	7.72	445.24	445.243	504.257	18.36		No MS2	[M-H+HAc]-1	2.49536e+06
C27 H34 N2 O7	Catharanthine Sulfate	Nitro Reduction, Glucuronide Conjugation	+(C6 H10 O5)	-0.00138	-2.78	498.237	498.235	540.269	18.734		No MS2	[M+ACN+H]+1	2.48806e+06
C27 H34 N2 O7	Catharanthine Sulfate	Glucoside Conjugation	+(C6 H10 O5)	-0.00138	-2.78	498.237	498.235	540.269	18.734		No MS2	[M+ACN+H]+1	2.48806e+06
C27 H38 N6 O2	Catharanthine Sulfate	Nitro Reduction, Arginine Conjugation	+(C6 H14 N4)	-0.00064	-1.35	478.306	478.305	496.339	18.722		No MS2	[M+NH4]+1	2.48623e+06
C27 H38 N6 O2	Catharanthine Sulfate	Nitro Reduction, Oxidation, Arginine Conjugation	+(C6 H14 N4)	-0.00064	-1.35	478.306	478.305	496.339	18.722		No MS2	[M+NH4]+1	2.48623e+06
C24 H27 N3 O2 S	Catharanthine Sulfate	Dehydration, Dehydration, Cysteine Conjugation 2	+(C3 H3 N S)	0.00341	8.1	421.182	421.186	439.22	12.661		No MS2	[M+NH4]+1	2.46022e+06
C23 H27 N O5	Catharanthine Sulfate	Hydration, Oxidative Deamination to Alcohol, Acetylation	-(N) +(C2 H3 O3)	-0.00311	-7.84	397.189	397.186	439.22	12.661		No MS2	[M+ACN+H]+1	2.46022e+06
C21 H22 N2 O5 S	Catharanthine Sulfate	Desaturation, Sulfation	-(H2) +(O3 S)	0.00038	0.91	414.125	414.125	413.118	21.913		No MS2	[M-H]-1	2.45921e+06
C21 H24 N2 O6 S	Catharanthine Sulfate	Oxidation, Sulfation	+(O4 S)	0.00038	0.87	432.136	432.136	413.118	21.913		No MS2	[M-H-H2O]-1	2.45921e+06
C21 H24 N2 O6 S	Catharanthine Sulfate	Sulfation	+(O4 S)	0.00038	0.87	432.136	432.136	413.118	21.913		No MS2	[M-H-H2O]-1	2.45921e+06
C21 H24 N2 O6 S	Catharanthine Sulfate	Dehydration, Sulfation	+(O4 S)	0.00038	0.87	432.136	432.136	413.118	21.913		No MS2	[M-H-H2O]-1	2.45921e+06
C21 H22 N2 O5 S	Catharanthine Sulfate	Dehydration, Sulfation	-(H2) +(O3 S)	0.00038	0.91	414.125	414.125	413.118	21.913		No MS2	[M-H]-1	2.45921e+06
C31 H43 N5 O7 S	Catharanthine Sulfate	Nitro Reduction, Oxidation, GSH Conjugation 2	+(C10 H19 N3 O5 S)	0.00181	2.87	629.288	629.29	652.279	20.612		No MS2	[M+Na]+1	2.45159e+06
C31 H43 N5 O7 S	Catharanthine Sulfate	Nitro Reduction, GSH Conjugation 2	+(C10 H19 N3 O5 S)	0.00181	2.87	629.288	629.29	652.279	20.612		No MS2	[M+Na]+1	2.45159e+06
C24 H30 N2 O5 S	Catharanthine Sulfate	Oxidative Deamination to Alcohol, Cysteine Conjugation 2	+(C3 H6 O3 S)	0.00337	7.35	458.188	458.191	441.188	19.874		No MS2	[M+H-H2O]+1	2.43181e+06
C24 H28 N2 O4 S	Catharanthine Sulfate	Dehydration, Oxidative Deamination to Alcohol, Cysteine Conjugation 2	+(C3 H4 O2 S)	0.00313	7.11	440.177	440.18	441.188	19.87		No MS2	[M+H]+1	2.43181e+06
C27 H38 N6 O2	Catharanthine Sulfate	Nitro Reduction, Oxidation, Arginine Conjugation	+(C6 H14 N4)	-0.00296	-6.2	478.306	478.303	520.336	27.807		No MS2	[M+ACN+H]+1	2.42092e+06
C27 H38 N6 O2	Catharanthine Sulfate	Nitro Reduction, Arginine Conjugation	+(C6 H14 N4)	-0.00296	-6.2	478.306	478.303	520.336	27.807		No MS2	[M+ACN+H]+1	2.42092e+06
C21 H25 N O7 S	Catharanthine Sulfate	Hydration, Oxidative Deamination to Alcohol, Sulfation	-(N) +(H O5 S)	0.00306	7.03	435.135	435.138	453.172	16.488		No MS2	[M+NH4]+1	2.41949e+06
C21 H28 N2 O7 S	Catharanthine Sulfate	Reduction, Sulfation	+(H4 O5 S)	0.00306	6.77	452.162	452.165	453.172	16.488		No MS2	[M+H]+1	2.41949e+06
C27 H36 N2 O8	Catharanthine Sulfate	Reduction, Glucoside Conjugation	+(C6 H12 O6)	-0.00174	-3.37	516.247	516.245	575.259	21.426		No MS2	[M-H+HAc]-1	2.41682e+06
C27 H36 N2 O8	Catharanthine Sulfate	Hydration, Glucoside Conjugation	+(C6 H12 O6)	-0.00174	-3.37	516.247	516.245	575.259	21.426		No MS2	[M-H+HAc]-1	2.41682e+06
C27 H36 N2 O8	Catharanthine Sulfate	Nitro Reduction, Glucuronide Conjugation	+(C6 H12 O6)	-0.00174	-3.37	516.247	516.245	575.259	21.426		No MS2	[M-H+HAc]-1	2.41682e+06
C31 H35 N3 O10 S	Catharanthine Sulfate	Oxidative Deamination to Alcohol, Oxidative Deamination to Ketone, GSH Conjugation 1	+(C10 H11 N O8 S)	0.00233	3.63	641.204	641.207	664.196	15.285		No MS2	[M+Na]+1	2.41548e+06
C26 H36 N6 O	Catharanthine Sulfate	Nitro Reduction, Arginine Conjugation	-(O) +(C5 H12 N4)	-0.00131	-2.92	448.295	448.294	449.301	23.617	9.09	DDA for preferred ion	[M+H]+1	2.41287e+06
C26 H34 N2 O8	Catharanthine Sulfate	Hydration, Glucoside Conjugation	+(C5 H10 O6)	-0.00045	-0.89	502.232	502.231	544.265	18.114		No MS2	[M+ACN+H]+1	2.41204e+06
C24 H25 N O6 S	Catharanthine Sulfate	Oxidative Deamination to Alcohol, Oxidative Deamination to Ketone, Cysteine Conjugation 1	-(N) +(C3 H O4 S)	0.00347	7.63	455.14	455.144	438.14	15.02	0	DDA for preferred ion	[M+H-H2O]+1	2.38691e+06
C20 H19 N O4	Catharanthine Sulfate	Oxidation, Oxidative Deamination to Ketone	-(C H5 N) +(O2)	-0.00084	-2.48	337.131	337.131	355.164	9.363	75	DDA for preferred ion	[M+NH4]+1	2.38659e+06
C20 H22 N2 O4	Catharanthine Sulfate	Oxidation, Oxidation	-(C H2) +(O2)	-0.00084	-2.36	354.158	354.157	355.164	9.363	75	DDA for preferred ion	[M+H]+1	2.38659e+06
C37 H49 N O3	Catharanthine Sulfate	Dehydration, Oxidative Deamination to Ketone, Palmitoyl Conjugation	-(N) +(C16 H25 O)	0.00429	7.73	555.371	555.376	597.409	25.876		No MS2	[M+ACN+H]+1	2.36107e+06
C27 H27 N O8	Catharanthine Sulfate	Dehydration, Oxidative Deamination to Ketone, Glucuronide Conjugation	-(N) +(C6 H3 O6)	0.00022	0.46	493.174	493.174	552.188	18.582		No MS2	[M-H+HAc]-1	2.34163e+06
C27 H35 N5 O6	Catharanthine Sulfate	Oxidative Deamination to Ketone, Arginine Conjugation	+(C6 H11 N3 O4)	-0.00106	-2.01	525.259	525.258	567.292	20.3		No MS2	[M+ACN+H]+1	2.33322e+06
C27 H40 N6 O6	Catharanthine Sulfate	Hydration, Arginine Conjugation	+(C6 H16 N4 O4)	0.00135	2.48	544.301	544.302	567.292	20.3		No MS2	[M+Na]+1	2.33322e+06
C26 H32 N4 O2	Catharanthine Sulfate	Dehydration, Ornitine Conjugation	+(C5 H8 N2)	0.00363	8.39	432.253	432.256	474.29	11.661		No MS2	[M+ACN+H]+1	2.3263e+06
C21 H18 O4	Catharanthine Sulfate	Desaturation, Oxidative Deamination to Alcohol, Oxidative Deamination to Ketone	-(H6 N2) +(O2)	0.00317	9.49	334.121	334.124	317.12	13.192		No MS2	[M+H-H2O]+1	2.31954e+06
C23 H29 N3 O	Catharanthine Sulfate	Nitro Reduction, Glycine Conjugation	-(O) +(C2 H5 N)	0.00065	1.78	363.231	363.232	405.266	27.08		No MS2	[M+ACN+H]+1	2.31603e+06
C21 H23 N	Catharanthine Sulfate	Dehydration, Nitro Reduction, Oxidative Deamination to Alcohol	-(H N O2)	-0.00109	-3.75	289.183	289.182	331.216	17.454		No MS2	[M+ACN+H]+1	2.31397e+06
C21 H28 N2	Catharanthine Sulfate	Nitro Reduction, Reduction	-(O2) +(H4)	0.00132	4.28	308.225	308.227	331.216	17.454		No MS2	[M+Na]+1	2.31397e+06
C23 H28 N2 O	Catharanthine Sulfate	Nitro Reduction, Acetylation	-(O) +(C2 H4)	-0.00109	-3.12	348.22	348.219	331.216	17.454		No MS2	[M+H-H2O]+1	2.31397e+06
C27 H34 N2 O6	Catharanthine Sulfate	Nitro Reduction, Glucuronide Conjugation	+(C6 H10 O4)	-0.00093	-1.93	482.242	482.241	524.274	19.294		No MS2	[M+ACN+H]+1	2.30382e+06
C31 H42 N4 O7 S	Catharanthine Sulfate	Nitro Reduction, Oxidative Deamination to Alcohol, GSH Conjugation 2	+(C10 H18 N2 O5 S)	-0.00509	-8.28	614.277	614.272	597.269	20.208		No MS2	[M+H-H2O]+1	2.30187e+06
C23 H25 N3 O3 S	Catharanthine Sulfate	Dehydration, Desaturation, Taurine Conjugation	+(C2 H N O S)	0.00327	7.73	423.162	423.165	465.199	16.742		No MS2	[M+ACN+H]+1	2.29362e+06
C23 H25 N3 O3 S	Catharanthine Sulfate	Dehydration, Cysteine Conjugation 1	+(C2 H N O S)	0.00327	7.73	423.162	423.165	465.199	16.742		No MS2	[M+ACN+H]+1	2.29362e+06
C39 H62 N2 O6	Catharanthine Sulfate	Hydration, Stearyl Conjugation	+(C18 H38 O4)	-0.00114	-1.75	654.461	654.46	696.493	23.107		No MS2	[M+ACN+H]+1	2.27115e+06
C21 H22 O5	Catharanthine Sulfate	Hydration, Oxidative Deamination to Alcohol, Oxidative Deamination to Ketone	-(H2 N2) +(O3)	-0.00264	-7.47	354.147	354.144	377.133	14.358		No MS2	[M+Na]+1	2.26415e+06
C22 H28 N2 O5	Catharanthine Sulfate	Oxidation, Methylation	+(C H4 O3)	-0.00098	-2.45	400.2	400.199	418.233	12.573	57.14	DDA for preferred ion	[M+NH4]+1	2.26152e+06
C26 H33 N3 O7	Catharanthine Sulfate	Oxidative Deamination to Alcohol, Glutamine Conjugation	+(C5 H9 N O5)	-0.00432	-8.66	499.232	499.228	541.261	11.661		No MS2	[M+ACN+H]+1	2.23383e+06
C27 H37 N5 O2	Catharanthine Sulfate	Nitro Reduction, Oxidative Deamination to Alcohol, Arginine Conjugation	+(C6 H13 N3)	-0.0011	-2.37	463.295	463.294	481.327	19.516		No MS2	[M+NH4]+1	2.23206e+06
C27 H40 N6 O2	Catharanthine Sulfate	Hydration, Nitro Reduction, Arginine Conjugation	+(C6 H16 N4)	-0.0011	-2.28	480.321	480.32	481.327	19.516		No MS2	[M+H]+1	2.23206e+06
C26 H32 N4 O4	Catharanthine Sulfate	Desaturation, Ornitine Conjugation	+(C5 H8 N2 O2)	-0.00256	-5.52	464.242	464.24	506.274	18.136		No MS2	[M+ACN+H]+1	2.22482e+06
C26 H32 N4 O4	Catharanthine Sulfate	Glutamine Conjugation	+(C5 H8 N2 O2)	-0.00256	-5.52	464.242	464.24	506.274	18.136		No MS2	[M+ACN+H]+1	2.22482e+06
C23 H27 N3 O4	Catharanthine Sulfate	Dehydration, Glycine Conjugation	+(C2 H3 N O2)	-0.00437	-10.67	409.2	409.196	451.23	17.216		No MS2	[M+ACN+H]+1	2.21613e+06
C23 H27 N3 O4	Catharanthine Sulfate	Oxidation, Glycine Conjugation	+(C2 H3 N O2)	-0.00437	-10.67	409.2	409.196	451.23	17.216		No MS2	[M+ACN+H]+1	2.21613e+06
C23 H27 N3 O4	Catharanthine Sulfate	Glycine Conjugation	+(C2 H3 N O2)	-0.00437	-10.67	409.2	409.196	451.23	17.216		No MS2	[M+ACN+H]+1	2.21613e+06
C25 H30 N4 O4	Catharanthine Sulfate	Glutamine Conjugation	+(C4 H6 N2 O2)	-0.00427	-9.48	450.227	450.222	451.23	17.249		No MS2	[M+H]+1	2.21613e+06
C25 H32 N4 O5	Catharanthine Sulfate	Hydration, Glutamine Conjugation	+(C4 H8 N2 O3)	-0.00437	-9.33	468.237	468.233	451.23	17.216		No MS2	[M+H-H2O]+1	2.21613e+06
C21 H22 O4	Catharanthine Sulfate	Oxidative Deamination to Alcohol, Oxidative Deamination to Ketone, Reduction	-(H2 N2) +(O2)	-0.00307	-9.09	338.152	338.149	321.145	16.786		No MS2	[M+H-H2O]+1	2.20439e+06
C27 H33 N5 O5	Catharanthine Sulfate	Oxidative Deamination to Ketone, Arginine Conjugation	+(C6 H9 N3 O3)	5e-05	0.1	507.248	507.248	525.282	19.458		No MS2	[M+NH4]+1	2.16846e+06
C27 H36 N6 O5	Catharanthine Sulfate	Oxidation, Arginine Conjugation	+(C6 H12 N4 O3)	5e-05	0.09	524.275	524.275	525.282	19.458		No MS2	[M+H]+1	2.16846e+06
C27 H33 N5 O5	Catharanthine Sulfate	Oxidation, Oxidative Deamination to Ketone, Arginine Conjugation	+(C6 H9 N3 O3)	5e-05	0.1	507.248	507.248	525.282	19.458		No MS2	[M+NH4]+1	2.16846e+06
C27 H38 N6 O6	Catharanthine Sulfate	Oxidation, Arginine Conjugation	+(C6 H14 N4 O4)	5e-05	0.09	542.285	542.285	525.282	19.458		No MS2	[M+H-H2O]+1	2.16846e+06
C27 H36 N6 O5	Catharanthine Sulfate	Desaturation, Arginine Conjugation	+(C6 H12 N4 O3)	5e-05	0.09	524.275	524.275	525.282	19.458		No MS2	[M+H]+1	2.16846e+06
C27 H36 N6 O5	Catharanthine Sulfate	Oxidation, Oxidation, Arginine Conjugation	+(C6 H12 N4 O3)	5e-05	0.09	524.275	524.275	525.282	19.458		No MS2	[M+H]+1	2.16846e+06
C27 H38 N6 O2	Catharanthine Sulfate	Nitro Reduction, Oxidation, Arginine Conjugation	+(C6 H14 N4)	-0.00186	-3.9	478.306	478.304	520.338	25.683		No MS2	[M+ACN+H]+1	2.1636e+06
C27 H38 N6 O2	Catharanthine Sulfate	Nitro Reduction, Arginine Conjugation	+(C6 H14 N4)	-0.00186	-3.9	478.306	478.304	520.338	25.683		No MS2	[M+ACN+H]+1	2.1636e+06
C21 H20 O5	Catharanthine Sulfate	Oxidation, Oxidative Deamination to Alcohol, Oxidative Deamination to Ketone	-(H4 N2) +(O3)	-0.00307	-8.71	352.131	352.128	353.135	16.773	14.29	DDA for preferred ion	[M+H]+1	2.14465e+06
C21 H22 O6	Catharanthine Sulfate	Oxidative Deamination to Alcohol, Oxidative Deamination to Ketone	-(H2 N2) +(O4)	-0.00307	-8.28	370.142	370.139	353.135	16.773	14.29	DDA for preferred ion	[M+H-H2O]+1	2.14465e+06
C21 H20 O5	Catharanthine Sulfate	Oxidative Deamination to Alcohol, Oxidative Deamination to Ketone	-(H4 N2) +(O3)	-0.00307	-8.71	352.131	352.128	353.135	16.773	14.29	DDA for preferred ion	[M+H]+1	2.14465e+06
C27 H38 N6 O4	Catharanthine Sulfate	Hydration, Arginine Conjugation	+(C6 H14 N4 O2)	0.00056	1.1	510.295	510.296	493.293	22.244		No MS2	[M+H-H2O]+1	2.12848e+06
C27 H33 N5 O3	Catharanthine Sulfate	Dehydration, Oxidative Deamination to Alcohol, Arginine Conjugation	+(C6 H9 N3 O)	0.00056	1.18	475.258	475.259	493.293	22.244		No MS2	[M+NH4]+1	2.12848e+06
C27 H36 N6 O3	Catharanthine Sulfate	Arginine Conjugation	+(C6 H12 N4 O)	0.00056	1.14	492.285	492.285	493.293	22.244		No MS2	[M+H]+1	2.12848e+06
C27 H38 N6 O4	Catharanthine Sulfate	Reduction, Arginine Conjugation	+(C6 H14 N4 O2)	0.00056	1.1	510.295	510.296	493.293	22.244		No MS2	[M+H-H2O]+1	2.12848e+06
C26 H28 N4 O4	Catharanthine Sulfate	Desaturation, Desaturation, Glutamine Conjugation	+(C5 H4 N2 O2)	-0.00173	-3.76	460.211	460.209	483.199	17.593	6.67	DDA for preferred ion	[M+Na]+1	2.1135e+06
C27 H35 N O9	Catharanthine Sulfate	Hydration, Oxidative Deamination to Alcohol, Glucoside Conjugation	-(N) +(C6 H11 O7)	-0.00091	-1.76	517.231	517.23	535.264	15.725	55.56	DDA for preferred ion	[M+NH4]+1	2.10999e+06
C24 H35 N3 O3 S	Catharanthine Sulfate	Hydration, Nitro Reduction, Cysteine Conjugation 2	+(C3 H11 N O S)	0.00031	0.7	445.24	445.24	487.274	11.996		No MS2	[M+ACN+H]+1	2.10793e+06
C26 H38 N4 O3	Catharanthine Sulfate	Nitro Reduction, Ornitine Conjugation	+(C5 H14 N2 O)	-0.00339	-7.46	454.294	454.291	472.325	20.392		No MS2	[M+NH4]+1	2.1033e+06
C24 H29 N3 O2 S	Catharanthine Sulfate	Desaturation, Nitro Reduction, Cysteine Conjugation 1	+(C3 H5 N S)	0.00183	4.32	423.198	423.2	465.234	23.34		No MS2	[M+ACN+H]+1	2.08432e+06
C27 H35 N5 O4	Catharanthine Sulfate	Oxidative Deamination to Alcohol, Arginine Conjugation	+(C6 H11 N3 O2)	-0.00021	-0.42	493.269	493.269	511.303	23.455		No MS2	[M+NH4]+1	2.05809e+06
C25 H28 N4 O3	Catharanthine Sulfate	Dehydration, Glutamine Conjugation	+(C4 H4 N2 O)	-0.00225	-5.21	432.216	432.214	415.211	18.971		No MS2	[M+H-H2O]+1	2.05554e+06
C23 H23 N3 O2	Catharanthine Sulfate	Dehydration, Desaturation, Glycine Conjugation	-(H) +(C2 N)	-0.00225	-6.03	373.179	373.177	415.211	18.971		No MS2	[M+ACN+H]+1	2.05554e+06
C26 H28 N4 O2	Catharanthine Sulfate	Dehydration, Dehydration, Glutamine Conjugation	+(C5 H4 N2)	-0.00203	-4.74	428.221	428.219	446.253	17.033		No MS2	[M+NH4]+1	2.05214e+06
C26 H30 N2 O5	Catharanthine Sulfate	Oxidative Deamination to Alcohol, Oxidative Deamination to Ketone, Ornitine Conjugation	+(C5 H6 O3)	0.00058	1.29	450.215	450.216	492.25	18.762		No MS2	[M+ACN+H]+1	2.0101e+06
C26 H35 N3 O5	Catharanthine Sulfate	Hydration, Oxidative Deamination to Alcohol, Ornitine Conjugation	+(C5 H11 N O3)	0.00299	6.36	469.258	469.261	492.25	18.762		No MS2	[M+Na]+1	2.0101e+06
C24 H33 N3 O4 S	Catharanthine Sulfate	Nitro Reduction, Cysteine Conjugation 1	+(C3 H9 N O2 S)	0.00287	6.25	459.219	459.222	518.236	17.857		No MS2	[M-H+HAc]-1	2.00967e+06
C24 H33 N3 O4 S	Catharanthine Sulfate	Reduction, Cysteine Conjugation 2	+(C3 H9 N O2 S)	0.00287	6.25	459.219	459.222	518.236	17.857		No MS2	[M-H+HAc]-1	2.00967e+06
C23 H24 N2 O5 S	Catharanthine Sulfate	Oxidative Deamination to Ketone, Cysteine Conjugation 1	+(C2 O3 S)	-0.0032	-7.26	440.141	440.137	463.127	21.776		No MS2	[M+Na]+1	1.9895e+06
C23 H24 N2 O5 S	Catharanthine Sulfate	Desaturation, Oxidative Deamination to Ketone, Taurine Conjugation	+(C2 O3 S)	-0.0032	-7.26	440.141	440.137	463.127	21.776		No MS2	[M+Na]+1	1.9895e+06
C21 H28 N2 O2	Catharanthine Sulfate	Hydration, Nitro Reduction	+(H4)	-0.0004	-1.18	340.215	340.215	341.222	10.629		No MS2	[M+H]+1	1.98773e+06
C21 H25 N O2	Catharanthine Sulfate	Hydration, Nitro Reduction, Oxidative Deamination to Ketone	-(N) +(H)	-0.0004	-1.24	323.189	323.188	341.222	10.629		No MS2	[M+NH4]+1	1.98773e+06
C21 H30 N2 O3	Catharanthine Sulfate	Hydration, Nitro Reduction	+(H6 O)	-0.0004	-1.12	358.226	358.225	341.222	10.629		No MS2	[M+H-H2O]+1	1.98773e+06
C21 H25 N O2	Catharanthine Sulfate	Nitro Reduction, Oxidative Deamination to Alcohol	-(N) +(H)	-0.0004	-1.24	323.189	323.188	341.222	10.629		No MS2	[M+NH4]+1	1.98773e+06
C21 H28 N2 O2	Catharanthine Sulfate	Nitro Reduction	+(H4)	-0.0004	-1.18	340.215	340.215	341.222	10.629		No MS2	[M+H]+1	1.98773e+06
C21 H28 N2 O2	Catharanthine Sulfate	Hydration, Nitro Reduction, Oxidation	+(H4)	-0.0004	-1.18	340.215	340.215	341.222	10.629		No MS2	[M+H]+1	1.98773e+06
C21 H27 N O4	Catharanthine Sulfate	Hydration, Oxidative Deamination to Alcohol, Reduction	-(N) +(H3 O2)	-0.00091	-2.54	357.194	357.193	358.2	12.573	38.89	DDA for preferred ion	[M+H]+1	1.96071e+06
C23 H27 N3 O5	Catharanthine Sulfate	Oxidation, Glycine Conjugation	+(C2 H3 N O3)	0.00356	8.36	425.195	425.199	443.232	15.108		No MS2	[M+NH4]+1	1.93416e+06
C23 H27 N3 O5	Catharanthine Sulfate	Oxidation, Oxidation, Glycine Conjugation	+(C2 H3 N O3)	0.00356	8.36	425.195	425.199	443.232	15.108		No MS2	[M+NH4]+1	1.93416e+06
C23 H27 N3 O5	Catharanthine Sulfate	Desaturation, Glycine Conjugation	+(C2 H3 N O3)	0.00356	8.36	425.195	425.199	443.232	15.108		No MS2	[M+NH4]+1	1.93416e+06
C23 H29 N3 O	Catharanthine Sulfate	Nitro Reduction, Glycine Conjugation	-(O) +(C2 H5 N)	0.00107	2.95	363.231	363.232	405.266	23.982		No MS2	[M+ACN+H]+1	1.91872e+06
C27 H36 N6 O3	Catharanthine Sulfate	Arginine Conjugation	+(C6 H12 N4 O)	-0.00188	-3.81	492.285	492.283	475.28	13.806		No MS2	[M+H-H2O]+1	1.90589e+06
C20 H26 N2 O	Catharanthine Sulfate	Hydration, Nitro Reduction	-(C O) +(H2)	-0.00099	-3.19	310.205	310.204	369.217	21.272	0	DDA for other ion	[M-H+HAc]-1	1.89938e+06
C22 H30 N2 O3	Catharanthine Sulfate	Hydration, Reduction, Methylation	+(C H6 O)	-0.00099	-2.67	370.226	370.225	369.217	21.272	0	DDA for preferred ion	[M-H]-1	1.89938e+06
C26 H29 N3 O5	Catharanthine Sulfate	Oxidative Deamination to Ketone, Glutamine Conjugation	+(C5 H5 N O3)	-0.00147	-3.16	463.211	463.209	508.207	18.399		No MS2	[M+FA-H]-1	1.89342e+06
C25 H27 N3 O5	Catharanthine Sulfate	Oxidative Deamination to Ketone, Glutamine Conjugation	+(C4 H3 N O3)	-0.00147	-3.26	449.195	449.194	508.207	18.399		No MS2	[M-H+HAc]-1	1.89342e+06
C21 H30 N2 O5	Catharanthine Sulfate	Hydration, Reduction	+(H6 O3)	-0.00165	-4.23	390.215	390.214	391.221	20.491		No MS2	[M+H]+1	1.89162e+06
C21 H27 N O5	Catharanthine Sulfate	Oxidative Deamination to Alcohol, Reduction	-(N) +(H3 O3)	-0.00165	-4.42	373.189	373.187	391.221	20.491		No MS2	[M+NH4]+1	1.89162e+06
C27 H31 N O7	Catharanthine Sulfate	Dehydration, Oxidative Deamination to Alcohol, Glucoside Conjugation	-(N) +(C6 H7 O5)	-0.00129	-2.67	481.21	481.209	464.205	12.585		No MS2	[M+H-H2O]+1	1.88908e+06
C26 H33 N3 O6	Catharanthine Sulfate	Oxidative Deamination to Ketone, Ornitine Conjugation	+(C5 H9 N O4)	-0.0045	-9.3	483.237	483.232	501.266	15.443		No MS2	[M+NH4]+1	1.88902e+06
C26 H33 N3 O6	Catharanthine Sulfate	Hydration, Oxidative Deamination to Alcohol, Glutamine Conjugation	+(C5 H9 N O4)	-0.0045	-9.3	483.237	483.232	501.266	15.443		No MS2	[M+NH4]+1	1.88902e+06
C26 H36 N4 O6	Catharanthine Sulfate	Oxidation, Ornitine Conjugation	+(C5 H12 N2 O4)	-0.0045	-8.99	500.263	500.259	501.266	15.443		No MS2	[M+H]+1	1.88902e+06
C27 H36 N6 O3	Catharanthine Sulfate	Arginine Conjugation	+(C6 H12 N4 O)	-0.00112	-2.27	492.285	492.284	493.291	22.62		No MS2	[M+H]+1	1.86774e+06
C27 H38 N6 O4	Catharanthine Sulfate	Hydration, Arginine Conjugation	+(C6 H14 N4 O2)	-0.00112	-2.19	510.295	510.294	493.291	22.62		No MS2	[M+H-H2O]+1	1.86774e+06
C27 H33 N5 O3	Catharanthine Sulfate	Dehydration, Oxidative Deamination to Alcohol, Arginine Conjugation	+(C6 H9 N3 O)	-0.00178	-3.74	475.258	475.257	493.291	22.651		No MS2	[M+NH4]+1	1.86774e+06
C27 H38 N6 O4	Catharanthine Sulfate	Reduction, Arginine Conjugation	+(C6 H14 N4 O2)	-0.00112	-2.19	510.295	510.294	493.291	22.62		No MS2	[M+H-H2O]+1	1.86774e+06
C24 H24 N2 O4 S	Catharanthine Sulfate	Dehydration, Oxidative Deamination to Ketone, Cysteine Conjugation 1	+(C3 O2 S)	-0.00102	-2.34	436.146	436.145	459.134	23.71		No MS2	[M+Na]+1	1.8571e+06
C27 H38 N6 O2	Catharanthine Sulfate	Nitro Reduction, Arginine Conjugation	+(C6 H14 N4)	-0.0007	-1.47	478.306	478.305	520.339	25.421		No MS2	[M+ACN+H]+1	1.83154e+06
C27 H38 N6 O2	Catharanthine Sulfate	Nitro Reduction, Oxidation, Arginine Conjugation	+(C6 H14 N4)	-0.0007	-1.47	478.306	478.305	520.339	25.421		No MS2	[M+ACN+H]+1	1.83154e+06
C26 H32 N4 O2	Catharanthine Sulfate	Dehydration, Ornitine Conjugation	+(C5 H8 N2)	-0.00217	-5.03	432.253	432.25	474.284	18.223		No MS2	[M+ACN+H]+1	1.8271e+06
C27 H37 N5 O5	Catharanthine Sulfate	Hydration, Oxidative Deamination to Alcohol, Arginine Conjugation	+(C6 H13 N3 O3)	-0.0011	-2.15	511.279	511.278	553.312	20.297		No MS2	[M+ACN+H]+1	1.81622e+06
C21 H24 N2 O3 S	Catharanthine Sulfate	Desaturation, Nitro Reduction, Sulfation	+(O S)	0.00087	2.27	384.151	384.152	367.148	17.433		No MS2	[M+H-H2O]+1	1.80516e+06
C27 H38 N6 O3	Catharanthine Sulfate	Reduction, Arginine Conjugation	+(C6 H14 N4 O)	-0.00031	-0.63	494.301	494.3	512.334	17.986		No MS2	[M+NH4]+1	1.7948e+06
C26 H30 N4 O3	Catharanthine Sulfate	Dehydration, Glutamine Conjugation	+(C5 H6 N2 O)	-0.00206	-4.61	446.232	446.23	505.244	17.949		No MS2	[M-H+HAc]-1	1.79279e+06
C21 H26 N2 O4 S	Catharanthine Sulfate	Nitro Reduction, Sulfation	+(H2 O2 S)	0.00104	2.58	402.161	402.162	401.155	18.063		No MS2	[M-H]-1	1.78815e+06
C21 H26 N2 O4 S	Catharanthine Sulfate	Nitro Reduction, Oxidation, Sulfation	+(H2 O2 S)	0.00104	2.58	402.161	402.162	401.155	18.063		No MS2	[M-H]-1	1.78815e+06
C21 H28 N2 O5 S	Catharanthine Sulfate	Nitro Reduction, Sulfation	+(H4 O3 S)	0.00104	2.47	420.172	420.173	401.155	18.063		No MS2	[M-H-H2O]-1	1.78815e+06
C26 H28 N4 O2	Catharanthine Sulfate	Dehydration, Dehydration, Glutamine Conjugation	+(C5 H4 N2)	-0.00249	-5.81	428.221	428.219	446.253	17.611		No MS2	[M+NH4]+1	1.7872e+06
C31 H45 N5 O7 S	Catharanthine Sulfate	Hydration, Nitro Reduction, GSH Conjugation 2	+(C10 H21 N3 O5 S)	0.00282	4.47	631.304	631.307	676.305	21.252		No MS2	[M+FA-H]-1	1.76816e+06
C21 H20 N2 O5 S	Catharanthine Sulfate	Desaturation, Desaturation, Sulfation	-(H4) +(O3 S)	-0.00148	-3.58	412.109	412.108	457.106	22.152		No MS2	[M+FA-H]-1	1.76722e+06
C26 H33 N5 O4	Catharanthine Sulfate	Oxidative Deamination to Alcohol, Arginine Conjugation	+(C5 H9 N3 O2)	-0.00253	-5.28	479.253	479.251	462.247	17.414		No MS2	[M+H-H2O]+1	1.76153e+06
C27 H33 N5 O3	Catharanthine Sulfate	Dehydration, Oxidative Deamination to Alcohol, Arginine Conjugation	+(C6 H9 N3 O)	-0.00329	-6.91	475.258	475.255	456.237	23.723		No MS2	[M-H-H2O]-1	1.7614e+06
C24 H28 N2 O6 S	Catharanthine Sulfate	Oxidative Deamination to Ketone, Cysteine Conjugation 2	+(C3 H4 O4 S)	0.00109	2.31	472.167	472.168	455.165	17.912		No MS2	[M+H-H2O]+1	1.7551e+06
C24 H28 N2 O6 S	Catharanthine Sulfate	Oxidation, Oxidative Deamination to Ketone, Cysteine Conjugation 2	+(C3 H4 O4 S)	0.00109	2.31	472.167	472.168	455.165	17.912		No MS2	[M+H-H2O]+1	1.7551e+06
C24 H26 N2 O5 S	Catharanthine Sulfate	Oxidative Deamination to Ketone, Cysteine Conjugation 1	+(C3 H2 O3 S)	0.00109	2.41	454.156	454.157	455.165	17.912		No MS2	[M+H]+1	1.7551e+06
C23 H30 N2 O4	Catharanthine Sulfate	Hydration, Reduction, Acetylation	+(C2 H6 O2)	0.00372	9.34	398.221	398.224	457.238	24.084		No MS2	[M-H+HAc]-1	1.75352e+06
C30 H37 N5 O8 S	Catharanthine Sulfate	GSH Conjugation 1	+(C9 H13 N3 O6 S)	0.0007	1.12	627.236	627.237	669.271	25.682		No MS2	[M+ACN+H]+1	1.74891e+06
C31 H40 N4 O7 S	Catharanthine Sulfate	Nitro Reduction, Oxidative Deamination to Ketone, GSH Conjugation 2	+(C10 H16 N2 O5 S)	-0.00489	-7.98	612.262	612.257	613.264	19.546		No MS2	[M+H]+1	1.74575e+06
C31 H40 N4 O7 S	Catharanthine Sulfate	Nitro Reduction, Oxidative Deamination to Ketone, GSH Conjugation 2	+(C10 H16 N2 O5 S)	-0.0035	-5.72	612.262	612.258	657.256	18.412		No MS2	[M+FA-H]-1	1.73832e+06
C21 H22 O4	Catharanthine Sulfate	Oxidative Deamination to Alcohol, Oxidative Deamination to Ketone, Reduction	-(H2 N2) +(O2)	-0.0032	-9.47	338.152	338.149	339.156	15.438	11.32	DDA for preferred ion	[M+H]+1	1.7357e+06
C23 H31 N3 O6	Catharanthine Sulfate	Hydration, Glycine Conjugation	+(C2 H7 N O4)	0.00322	7.22	445.221	445.224	444.217	23.396		No MS2	[M-H]-1	1.73256e+06
C23 H27 N O5	Catharanthine Sulfate	Hydration, Oxidative Deamination to Alcohol, Acetylation	-(N) +(C2 H3 O3)	0.00433	10.91	397.189	397.193	439.227	20.074		No MS2	[M+ACN+H]+1	1.71663e+06
C27 H38 N2 O9	Catharanthine Sulfate	Reduction, Glucoside Conjugation	+(C6 H14 O7)	-0.0008	-1.49	534.258	534.257	557.246	15.443		No MS2	[M+Na]+1	1.71093e+06
C27 H33 N O9	Catharanthine Sulfate	Oxidative Deamination to Alcohol, Glucoside Conjugation	-(N) +(C6 H9 O7)	-0.0032	-6.22	515.216	515.212	557.246	15.443		No MS2	[M+ACN+H]+1	1.71093e+06
C27 H33 N O9	Catharanthine Sulfate	Hydration, Oxidative Deamination to Ketone, Glucoside Conjugation	-(N) +(C6 H9 O7)	-0.0032	-6.22	515.216	515.212	557.246	15.443		No MS2	[M+ACN+H]+1	1.71093e+06
C27 H34 N6 O2	Catharanthine Sulfate	Dehydration, Arginine Conjugation	+(C6 H10 N4)	-0.00038	-0.8	474.274	474.274	492.308	19.808		No MS2	[M+NH4]+1	1.70137e+06
C26 H28 N4 O2	Catharanthine Sulfate	Dehydration, Dehydration, Glutamine Conjugation	+(C5 H4 N2)	-0.00261	-6.1	428.221	428.219	446.252	17.917		No MS2	[M+NH4]+1	1.69378e+06
C27 H36 N6 O	Catharanthine Sulfate	Desaturation, Nitro Reduction, Arginine Conjugation	-(O) +(C6 H12 N4)	-0.00064	-1.39	460.295	460.294	502.328	24.381		No MS2	[M+ACN+H]+1	1.68578e+06
C23 H33 N3 O5 S	Catharanthine Sulfate	Hydration, Reduction, Taurine Conjugation	+(C2 H9 N O3 S)	-0.00499	-10.77	463.214	463.209	508.207	19.237		No MS2	[M+FA-H]-1	1.66867e+06
C24 H35 N3 O7 S	Catharanthine Sulfate	Hydration, Cysteine Conjugation 2	+(C3 H11 N O5 S)	-0.00499	-9.8	509.22	509.215	508.207	19.237		No MS2	[M-H]-1	1.66867e+06
C31 H39 N5 O6 S	Catharanthine Sulfate	Desaturation, Nitro Reduction, GSH Conjugation 1	+(C10 H15 N3 O4 S)	0.00252	4.14	609.262	609.265	632.254	20.8		No MS2	[M+Na]+1	1.65079e+06
C27 H38 N6 O4	Catharanthine Sulfate	Hydration, Arginine Conjugation	+(C6 H14 N4 O2)	1e-05	0.02	510.295	510.295	511.303	16.787		No MS2	[M+H]+1	1.62962e+06
C27 H40 N6 O5	Catharanthine Sulfate	Reduction, Arginine Conjugation	+(C6 H16 N4 O3)	0.00013	0.24	528.306	528.306	511.303	16.8		No MS2	[M+H-H2O]+1	1.62962e+06
C27 H38 N6 O4	Catharanthine Sulfate	Reduction, Arginine Conjugation	+(C6 H14 N4 O2)	1e-05	0.02	510.295	510.295	511.303	16.787		No MS2	[M+H]+1	1.62962e+06
C27 H35 N5 O4	Catharanthine Sulfate	Oxidative Deamination to Alcohol, Arginine Conjugation	+(C6 H11 N3 O2)	0.00013	0.26	493.269	493.269	511.303	16.8		No MS2	[M+NH4]+1	1.62962e+06
C21 H27 N O5	Catharanthine Sulfate	Oxidative Deamination to Alcohol, Reduction	-(N) +(H3 O3)	0.00037	0.98	373.189	373.189	391.223	20.705		No MS2	[M+NH4]+1	1.62923e+06
C21 H30 N2 O5	Catharanthine Sulfate	Hydration, Reduction	+(H6 O3)	0.00037	0.94	390.215	390.216	391.223	20.705		No MS2	[M+H]+1	1.62923e+06
C23 H24 N2 O5	Catharanthine Sulfate	Oxidative Deamination to Ketone, Glycine Conjugation	+(C2 O3)	-0.00181	-4.44	408.169	408.167	391.163	18.148		No MS2	[M+H-H2O]+1	1.61307e+06
C23 H24 N2 O5	Catharanthine Sulfate	Oxidation, Oxidative Deamination to Ketone, Glycine Conjugation	+(C2 O3)	-0.00181	-4.44	408.169	408.167	391.163	18.148		No MS2	[M+H-H2O]+1	1.61307e+06
C23 H22 N2 O4	Catharanthine Sulfate	Desaturation, Oxidative Deamination to Ketone, Glycine Conjugation	-(H2) +(C2 O2)	-0.00181	-4.64	390.158	390.156	391.163	18.148		No MS2	[M+H]+1	1.61307e+06
C21 H19 N O4	Catharanthine Sulfate	Desaturation, Oxidative Deamination to Ketone	-(H5 N) +(O2)	-0.00181	-5.19	349.131	349.13	391.163	18.148		No MS2	[M+ACN+H]+1	1.61307e+06
C21 H19 N O4	Catharanthine Sulfate	Desaturation, Oxidation, Oxidative Deamination to Ketone	-(H5 N) +(O2)	-0.00181	-5.19	349.131	349.13	391.163	18.148		No MS2	[M+ACN+H]+1	1.61307e+06
C27 H40 N6 O	Catharanthine Sulfate	Nitro Reduction, Reduction, Arginine Conjugation	-(O) +(C6 H16 N4)	0.00139	2.99	464.326	464.328	506.362	23.158		No MS2	[M+ACN+H]+1	1.59903e+06
C27 H38 N6 O3	Catharanthine Sulfate	Reduction, Arginine Conjugation	+(C6 H14 N4 O)	-0.00075	-1.51	494.301	494.3	536.334	19.87		No MS2	[M+ACN+H]+1	1.58622e+06
C25 H29 N3 O4	Catharanthine Sulfate	Oxidative Deamination to Ketone, Ornitine Conjugation	+(C4 H5 N O2)	-0.00127	-2.91	435.216	435.215	494.228	20.516		No MS2	[M-H+HAc]-1	1.58331e+06
C26 H31 N3 O4	Catharanthine Sulfate	Oxidative Deamination to Ketone, Ornitine Conjugation	+(C5 H7 N O2)	-0.00127	-2.82	449.231	449.23	494.228	20.516		No MS2	[M+FA-H]-1	1.58331e+06
C26 H35 N3 O4	Catharanthine Sulfate	Oxidative Deamination to Alcohol, Reduction, Ornitine Conjugation	+(C5 H11 N O2)	0.001	2.21	453.263	453.264	498.262	20.132		No MS2	[M+FA-H]-1	1.57946e+06
C31 H41 N5 O6 S	Catharanthine Sulfate	Nitro Reduction, GSH Conjugation 1	+(C10 H17 N3 O4 S)	-0.00042	-0.68	611.278	611.277	594.274	22.73		No MS2	[M+H-H2O]+1	1.57916e+06
C26 H34 N6 O3	Catharanthine Sulfate	Arginine Conjugation	+(C5 H10 N4 O)	8e-05	0.16	478.269	478.269	501.259	17.402		No MS2	[M+Na]+1	1.57781e+06
C27 H38 N2 O8	Catharanthine Sulfate	Hydration, Reduction, Glucoside Conjugation	+(C6 H14 O6)	-0.00099	-1.91	518.263	518.262	501.259	17.402		No MS2	[M+H-H2O]+1	1.57781e+06
C27 H33 N O7	Catharanthine Sulfate	Nitro Reduction, Oxidative Deamination to Alcohol, Glucuronide Conjugation	-(N) +(C6 H9 O5)	-0.00099	-2.05	483.226	483.225	501.259	17.402		No MS2	[M+NH4]+1	1.57781e+06
C30 H41 N5 O8 S	Catharanthine Sulfate	Reduction, GSH Conjugation 2	+(C9 H17 N3 O6 S)	-0.00092	-1.46	631.268	631.267	612.251	21.09	0	DDA for preferred ion	[M-H-H2O]-1	1.57557e+06
C27 H35 N5 O5	Catharanthine Sulfate	Hydration, Oxidative Deamination to Ketone, Arginine Conjugation	+(C6 H11 N3 O3)	-0.00247	-4.86	509.264	509.261	492.258	17.801		No MS2	[M+H-H2O]+1	1.56464e+06
C27 H35 N5 O5	Catharanthine Sulfate	Oxidative Deamination to Alcohol, Arginine Conjugation	+(C6 H11 N3 O3)	-0.00247	-4.86	509.264	509.261	492.258	17.801		No MS2	[M+H-H2O]+1	1.56464e+06
C25 H30 N4 O4	Catharanthine Sulfate	Glutamine Conjugation	+(C4 H6 N2 O2)	-0.00247	-5.5	450.227	450.224	492.258	17.801		No MS2	[M+ACN+H]+1	1.56464e+06
C27 H33 N5 O4	Catharanthine Sulfate	Oxidative Deamination to Ketone, Arginine Conjugation	+(C6 H9 N3 O2)	-0.00247	-5.04	491.253	491.251	492.258	17.801		No MS2	[M+H]+1	1.56464e+06
C21 H22 O5	Catharanthine Sulfate	Hydration, Oxidative Deamination to Alcohol, Oxidative Deamination to Ketone	-(H2 N2) +(O3)	0.00225	6.34	354.147	354.149	399.147	22.179		No MS2	[M+FA-H]-1	1.55788e+06
C23 H31 N3 O6 S	Catharanthine Sulfate	Taurine Conjugation	+(C2 H7 N O4 S)	-0.00468	-9.81	477.193	477.189	478.196	17.922		No MS2	[M+H]+1	1.55772e+06
C21 H28 N2 O6 S	Catharanthine Sulfate	Hydration, Reduction, Sulfation	+(H4 O4 S)	-0.00468	-10.73	436.167	436.162	478.196	17.922		No MS2	[M+ACN+H]+1	1.55772e+06
C23 H31 N3 O6 S	Catharanthine Sulfate	Hydration, Oxidation, Taurine Conjugation	+(C2 H7 N O4 S)	-0.00468	-9.81	477.193	477.189	478.196	17.922		No MS2	[M+H]+1	1.55772e+06
C23 H33 N3 O7 S	Catharanthine Sulfate	Hydration, Taurine Conjugation	+(C2 H9 N O5 S)	-0.00468	-9.45	495.204	495.199	478.196	17.922		No MS2	[M+H-H2O]+1	1.55772e+06
C23 H31 N3 O6 S	Catharanthine Sulfate	Hydration, Taurine Conjugation	+(C2 H7 N O4 S)	-0.00468	-9.81	477.193	477.189	478.196	17.922		No MS2	[M+H]+1	1.55772e+06
C23 H28 N2 O6 S	Catharanthine Sulfate	Hydration, Oxidative Deamination to Ketone, Taurine Conjugation	+(C2 H4 O4 S)	-0.00468	-10.17	460.167	460.162	478.196	17.922		No MS2	[M+NH4]+1	1.55772e+06
C23 H28 N2 O6 S	Catharanthine Sulfate	Oxidative Deamination to Alcohol, Taurine Conjugation	+(C2 H4 O4 S)	-0.00468	-10.17	460.167	460.162	478.196	17.922		No MS2	[M+NH4]+1	1.55772e+06
C27 H36 N6 O2	Catharanthine Sulfate	Dehydration, Reduction, Arginine Conjugation	+(C6 H12 N4)	-0.00269	-5.66	476.29	476.287	518.321	19.786		No MS2	[M+ACN+H]+1	1.55658e+06
C26 H32 N6 O2	Catharanthine Sulfate	Dehydration, Arginine Conjugation	+(C5 H8 N4)	-0.00069	-1.5	460.259	460.258	502.292	19.438		No MS2	[M+ACN+H]+1	1.54502e+06
C27 H36 N2 O6	Catharanthine Sulfate	Nitro Reduction, Oxidation, Glucoside Conjugation	+(C6 H12 O4)	-4e-05	-0.08	484.257	484.257	502.292	19.438		No MS2	[M+NH4]+1	1.54502e+06
C27 H36 N2 O6	Catharanthine Sulfate	Nitro Reduction, Glucoside Conjugation	+(C6 H12 O4)	-4e-05	-0.08	484.257	484.257	502.292	19.438		No MS2	[M+NH4]+1	1.54502e+06
C26 H30 N4 O2	Catharanthine Sulfate	Dehydration, Desaturation, Ornitine Conjugation	+(C5 H6 N2)	-0.00145	-3.36	430.237	430.235	472.269	13.873		No MS2	[M+ACN+H]+1	1.53454e+06
C26 H28 N4 O4	Catharanthine Sulfate	Desaturation, Desaturation, Glutamine Conjugation	+(C5 H4 N2 O2)	-0.00257	-5.59	460.211	460.208	478.242	17.283		No MS2	[M+NH4]+1	1.53025e+06
C26 H31 N5 O4	Catharanthine Sulfate	Oxidative Deamination to Ketone, Arginine Conjugation	+(C5 H7 N3 O2)	-0.00257	-5.39	477.238	477.235	478.242	17.283		No MS2	[M+H]+1	1.53025e+06
C26 H28 N4 O3	Catharanthine Sulfate	Dehydration, Desaturation, Glutamine Conjugation	+(C5 H4 N2 O)	0.0037	8.33	444.216	444.22	427.217	12.004		No MS2	[M+H-H2O]+1	1.5192e+06
C23 H30 N2 O6 S	Catharanthine Sulfate	Hydration, Oxidative Deamination to Alcohol, Taurine Conjugation	+(C2 H6 O4 S)	0.00302	6.54	462.182	462.185	445.182	18.892		No MS2	[M+H-H2O]+1	1.51682e+06
C23 H28 N2 O5 S	Catharanthine Sulfate	Oxidative Deamination to Alcohol, Cysteine Conjugation 2	+(C2 H4 O3 S)	0.00302	6.8	444.172	444.175	445.182	18.892		No MS2	[M+H]+1	1.51682e+06
C23 H28 N2 O5 S	Catharanthine Sulfate	Oxidative Deamination to Alcohol, Taurine Conjugation	+(C2 H4 O3 S)	0.00302	6.8	444.172	444.175	445.182	18.892		No MS2	[M+H]+1	1.51682e+06
C20 H20 N2 O4 S	Catharanthine Sulfate	Dehydration, Sulfation	-(C H4) +(O2 S)	0.00086	2.25	384.114	384.115	407.104	9.741		No MS2	[M+Na]+1	1.50961e+06
C27 H38 N6 O3	Catharanthine Sulfate	Reduction, Arginine Conjugation	+(C6 H14 N4 O)	-0.00044	-0.89	494.301	494.3	536.334	19.049		No MS2	[M+ACN+H]+1	1.50302e+06
C26 H32 N6 O2	Catharanthine Sulfate	Dehydration, Arginine Conjugation	+(C5 H8 N4)	-0.00145	-3.16	460.259	460.257	502.291	20.297		No MS2	[M+ACN+H]+1	1.50214e+06
C27 H36 N2 O6	Catharanthine Sulfate	Nitro Reduction, Oxidation, Glucoside Conjugation	+(C6 H12 O4)	-0.00012	-0.24	484.257	484.257	502.291	20.297		No MS2	[M+NH4]+1	1.50214e+06
C27 H36 N2 O6	Catharanthine Sulfate	Nitro Reduction, Glucoside Conjugation	+(C6 H12 O4)	-0.00012	-0.24	484.257	484.257	502.291	20.297		No MS2	[M+NH4]+1	1.50214e+06
C31 H43 N5 O6 S	Catharanthine Sulfate	Nitro Reduction, GSH Conjugation 2	+(C10 H19 N3 O4 S)	0.00518	8.45	613.293	613.299	672.312	18.905		No MS2	[M-H+HAc]-1	1.4946e+06
C24 H30 N2 O5 S	Catharanthine Sulfate	Oxidative Deamination to Alcohol, Cysteine Conjugation 2	+(C3 H6 O3 S)	0.00383	8.35	458.188	458.191	441.188	17.038		No MS2	[M+H-H2O]+1	1.49108e+06
C24 H28 N2 O4 S	Catharanthine Sulfate	Dehydration, Oxidative Deamination to Alcohol, Cysteine Conjugation 2	+(C3 H4 O2 S)	0.00383	8.69	440.177	440.181	441.188	17.038		No MS2	[M+H]+1	1.49108e+06
C23 H22 N2 O	Catharanthine Sulfate	Dehydration, Dehydration, Acetylation	-(H2 O) +(C2)	-0.00223	-6.53	342.173	342.171	323.153	23.031	4.35	DDA for preferred ion	[M-H-H2O]-1	1.47438e+06
C24 H24 N2 O5 S	Catharanthine Sulfate	Desaturation, Oxidative Deamination to Ketone, Cysteine Conjugation 1	+(C3 O3 S)	0.00311	6.88	452.141	452.144	497.142	22.921		No MS2	[M+FA-H]-1	1.46571e+06
C22 H26 N2 O5 S	Catharanthine Sulfate	Oxidative Deamination to Alcohol, Taurine Conjugation	+(C H2 O3 S)	-0.00171	-3.98	430.156	430.155	411.137	22.151		No MS2	[M-H-H2O]-1	1.46546e+06
C26 H32 N6 O3	Catharanthine Sulfate	Desaturation, Arginine Conjugation	+(C5 H8 N4 O)	-0.00128	-2.69	476.254	476.252	518.286	18.929		No MS2	[M+ACN+H]+1	1.46441e+06
C26 H28 N2 O6	Catharanthine Sulfate	Oxidative Deamination to Alcohol, Oxidative Deamination to Ketone, Glutamine Conjugation	+(C5 H4 O4)	-0.00325	-7.01	464.195	464.191	465.199	16.742		No MS2	[M+H]+1	1.45997e+06
C26 H30 N2 O7	Catharanthine Sulfate	Desaturation, Glucoside Conjugation	+(C5 H6 O5)	-0.00325	-6.74	482.205	482.202	465.199	16.742		No MS2	[M+H-H2O]+1	1.45997e+06
C24 H32 N2 O3 S	Catharanthine Sulfate	Nitro Reduction, Oxidative Deamination to Alcohol, Cysteine Conjugation 2	+(C3 H8 O S)	-0.00111	-2.6	428.213	428.212	487.226	24.623		No MS2	[M-H+HAc]-1	1.44555e+06
C23 H27 N3 O	Catharanthine Sulfate	Desaturation, Nitro Reduction, Glycine Conjugation	-(O) +(C2 H3 N)	0.0022	6.08	361.215	361.218	379.251	23.843		No MS2	[M+NH4]+1	1.443e+06
C27 H34 N2 O5	Catharanthine Sulfate	Desaturation, Nitro Reduction, Glucoside Conjugation	+(C6 H10 O3)	0.00013	0.29	466.247	466.247	508.281	21.029	25.97	DDA for other ion	[M+ACN+H]+1	1.44231e+06
C24 H32 N2 O6 S	Catharanthine Sulfate	Hydration, Oxidative Deamination to Alcohol, Cysteine Conjugation 2	+(C3 H8 O4 S)	-0.00125	-2.62	476.198	476.197	457.179	22.181		No MS2	[M-H-H2O]-1	1.42651e+06
C27 H28 N2 O6	Catharanthine Sulfate	Dehydration, Dehydration, Glucuronide Conjugation	+(C6 H4 O4)	0.00212	4.45	476.195	476.197	457.179	22.181		No MS2	[M-H-H2O]-1	1.42651e+06
C24 H30 N2 O5 S	Catharanthine Sulfate	Oxidative Deamination to Alcohol, Cysteine Conjugation 2	+(C3 H6 O3 S)	-0.00125	-2.73	458.188	458.186	457.179	22.181		No MS2	[M-H]-1	1.42651e+06
C25 H32 N4 O3	Catharanthine Sulfate	Ornitine Conjugation	+(C4 H8 N2 O)	-0.00322	-7.37	436.247	436.244	419.241	20.219	0	DDA for preferred ion	[M+H-H2O]+1	1.4241e+06
C23 H27 N3 O2	Catharanthine Sulfate	Dehydration, Reduction, Glycine Conjugation	+(C2 H3 N)	-0.00322	-8.53	377.21	377.207	419.241	20.219	19.23	DDA for other ion	[M+ACN+H]+1	1.4241e+06
C23 H27 N3 O5	Catharanthine Sulfate	Oxidation, Glycine Conjugation	+(C2 H3 N O3)	0.00144	3.38	425.195	425.197	448.186	20.762		No MS2	[M+Na]+1	1.41574e+06
C23 H27 N3 O5	Catharanthine Sulfate	Desaturation, Glycine Conjugation	+(C2 H3 N O3)	0.00144	3.38	425.195	425.197	448.186	20.762		No MS2	[M+Na]+1	1.41574e+06
C23 H27 N3 O5	Catharanthine Sulfate	Oxidation, Oxidation, Glycine Conjugation	+(C2 H3 N O3)	0.00144	3.38	425.195	425.197	448.186	20.762		No MS2	[M+Na]+1	1.41574e+06
C26 H32 N4 O6	Catharanthine Sulfate	Desaturation, Glutamine Conjugation	+(C5 H8 N2 O4)	0.00203	4.1	496.232	496.234	541.232	24.622		No MS2	[M+FA-H]-1	1.41195e+06
C26 H32 N4 O6	Catharanthine Sulfate	Oxidation, Oxidation, Glutamine Conjugation	+(C5 H8 N2 O4)	0.00203	4.1	496.232	496.234	541.232	24.622		No MS2	[M+FA-H]-1	1.41195e+06
C26 H32 N4 O6	Catharanthine Sulfate	Oxidation, Glutamine Conjugation	+(C5 H8 N2 O4)	0.00203	4.1	496.232	496.234	541.232	24.622		No MS2	[M+FA-H]-1	1.41195e+06
C24 H28 N2 O4 S	Catharanthine Sulfate	Dehydration, Oxidative Deamination to Alcohol, Cysteine Conjugation 2	+(C3 H4 O2 S)	0.00288	6.55	440.177	440.18	423.177	19.226		No MS2	[M+H-H2O]+1	1.39923e+06
C23 H29 N3 O5 S	Catharanthine Sulfate	Oxidation, Taurine Conjugation	+(C2 H5 N O3 S)	-0.00235	-5.13	459.183	459.18	501.214	18.761		No MS2	[M+ACN+H]+1	1.39634e+06
C23 H29 N3 O5 S	Catharanthine Sulfate	Dehydration, Taurine Conjugation	+(C2 H5 N O3 S)	-0.00235	-5.13	459.183	459.18	501.214	18.761		No MS2	[M+ACN+H]+1	1.39634e+06
C23 H29 N3 O5 S	Catharanthine Sulfate	Taurine Conjugation	+(C2 H5 N O3 S)	-0.00235	-5.13	459.183	459.18	501.214	18.761		No MS2	[M+ACN+H]+1	1.39634e+06
C26 H30 N4 O5	Catharanthine Sulfate	Desaturation, Glutamine Conjugation	+(C5 H6 N2 O3)	0.00342	7.16	478.222	478.225	501.214	18.761		No MS2	[M+Na]+1	1.39634e+06
C26 H30 N4 O5	Catharanthine Sulfate	Desaturation, Oxidation, Glutamine Conjugation	+(C5 H6 N2 O3)	0.00342	7.16	478.222	478.225	501.214	18.761		No MS2	[M+Na]+1	1.39634e+06
C23 H29 N3 O5 S	Catharanthine Sulfate	Oxidation, Cysteine Conjugation 2	+(C2 H5 N O3 S)	-0.00235	-5.13	459.183	459.18	501.214	18.761		No MS2	[M+ACN+H]+1	1.39634e+06
C23 H24 N2 O3	Catharanthine Sulfate	Dehydration, Acetylation	+(C2 O)	-0.00092	-2.45	376.179	376.178	399.167	20.155		No MS2	[M+Na]+1	1.3857e+06
C23 H24 N2 O3	Catharanthine Sulfate	Desaturation, Acetylation	+(C2 O)	-0.00092	-2.45	376.179	376.178	399.167	20.155		No MS2	[M+Na]+1	1.3857e+06
C23 H29 N3 O3	Catharanthine Sulfate	Reduction, Glycine Conjugation	+(C2 H5 N O)	-0.00289	-7.3	395.221	395.218	413.252	17.688		No MS2	[M+NH4]+1	1.38326e+06
C24 H31 N3 O6 S	Catharanthine Sulfate	Cysteine Conjugation 1	+(C3 H7 N O4 S)	0.00161	3.29	489.193	489.195	507.229	23.797		No MS2	[M+NH4]+1	1.38261e+06
C24 H31 N3 O6 S	Catharanthine Sulfate	Oxidation, Oxidation, Cysteine Conjugation 2	+(C3 H7 N O4 S)	0.00161	3.29	489.193	489.195	507.229	23.797		No MS2	[M+NH4]+1	1.38261e+06
C24 H31 N3 O6 S	Catharanthine Sulfate	Oxidation, Cysteine Conjugation 2	+(C3 H7 N O4 S)	0.00161	3.29	489.193	489.195	507.229	23.797		No MS2	[M+NH4]+1	1.38261e+06
C31 H42 N4 O7 S	Catharanthine Sulfate	Nitro Reduction, Oxidative Deamination to Alcohol, GSH Conjugation 2	+(C10 H18 N2 O5 S)	0.00486	7.9	614.277	614.282	632.316	25.594		No MS2	[M+NH4]+1	1.3681e+06
C31 H45 N5 O7 S	Catharanthine Sulfate	Hydration, Nitro Reduction, GSH Conjugation 2	+(C10 H21 N3 O5 S)	0.00486	7.69	631.304	631.309	632.316	25.594		No MS2	[M+H]+1	1.3681e+06
C23 H23 N3 O2	Catharanthine Sulfate	Dehydration, Desaturation, Glycine Conjugation	-(H) +(C2 N)	0.00156	4.19	373.179	373.181	391.214	20.169		No MS2	[M+NH4]+1	1.3663e+06
C27 H40 N6 O3	Catharanthine Sulfate	Nitro Reduction, Arginine Conjugation	+(C6 H16 N4 O)	-0.00062	-1.25	496.316	496.316	497.323	18.27		No MS2	[M+H]+1	1.35971e+06
C21 H23 N O4 S	Catharanthine Sulfate	Nitro Reduction, Oxidative Deamination to Ketone, Sulfation	-(H N) +(O2 S)	0.00173	4.5	385.135	385.137	408.126	1.676		No MS2	[M+Na]+1	1.35653e+06
C31 H45 N5 O7 S	Catharanthine Sulfate	Hydration, Nitro Reduction, GSH Conjugation 2	+(C10 H21 N3 O5 S)	0.00559	8.85	631.304	631.31	632.317	25.215		No MS2	[M+H]+1	1.34349e+06
C31 H42 N4 O7 S	Catharanthine Sulfate	Nitro Reduction, Oxidative Deamination to Alcohol, GSH Conjugation 2	+(C10 H18 N2 O5 S)	0.00559	9.1	614.277	614.283	632.317	25.215		No MS2	[M+NH4]+1	1.34349e+06
C25 H34 N4 O	Catharanthine Sulfate	Nitro Reduction, Ornitine Conjugation	-(O) +(C4 H10 N2)	-0.00299	-7.36	406.273	406.27	429.259	17.833		No MS2	[M+Na]+1	1.33623e+06
C22 H26 N2 O4	Catharanthine Sulfate	Desaturation, Methylation	+(C H2 O2)	-0.00195	-5.11	382.189	382.187	400.221	19.606		No MS2	[M+NH4]+1	1.32554e+06
C22 H26 N2 O4	Catharanthine Sulfate	Hydration, Acetylation	+(C H2 O2)	-0.00195	-5.11	382.189	382.187	400.221	19.606		No MS2	[M+NH4]+1	1.32554e+06
C22 H26 N2 O4	Catharanthine Sulfate	Oxidation, Methylation	+(C H2 O2)	-0.00195	-5.11	382.189	382.187	400.221	19.606		No MS2	[M+NH4]+1	1.32554e+06
C22 H26 N2 O4	Catharanthine Sulfate	Oxidation, Oxidation, Methylation	+(C H2 O2)	-0.00195	-5.11	382.189	382.187	400.221	19.606		No MS2	[M+NH4]+1	1.32554e+06
C26 H28 N4 O2	Catharanthine Sulfate	Dehydration, Dehydration, Glutamine Conjugation	+(C5 H4 N2)	-0.00246	-5.74	428.221	428.219	446.253	18.234		No MS2	[M+NH4]+1	1.32349e+06
C23 H29 N3 O3	Catharanthine Sulfate	Reduction, Glycine Conjugation	+(C2 H5 N O)	0.00371	9.4	395.221	395.225	440.223	23.56		No MS2	[M+FA-H]-1	1.30742e+06
C22 H27 N3 O3	Catharanthine Sulfate	Reduction, Glycine Conjugation	+(C H3 N O)	0.00371	9.74	381.205	381.209	440.223	23.56		No MS2	[M-H+HAc]-1	1.30742e+06
C27 H29 N O7	Catharanthine Sulfate	Dehydration, Oxidative Deamination to Ketone, Glucoside Conjugation	-(N) +(C6 H5 O5)	-0.00151	-3.15	479.194	479.193	462.19	13.058		No MS2	[M+H-H2O]+1	1.28141e+06
C23 H25 N3 O3 S	Catharanthine Sulfate	Dehydration, Cysteine Conjugation 1	+(C2 H N O S)	0.0033	7.81	423.162	423.165	465.199	16.572		No MS2	[M+ACN+H]+1	1.27796e+06
C26 H30 N2 O7	Catharanthine Sulfate	Desaturation, Glucoside Conjugation	+(C5 H6 O5)	-0.00322	-6.68	482.205	482.202	465.199	16.572		No MS2	[M+H-H2O]+1	1.27796e+06
C23 H25 N3 O3 S	Catharanthine Sulfate	Dehydration, Desaturation, Taurine Conjugation	+(C2 H N O S)	0.0033	7.81	423.162	423.165	465.199	16.572		No MS2	[M+ACN+H]+1	1.27796e+06
C26 H28 N2 O6	Catharanthine Sulfate	Oxidative Deamination to Alcohol, Oxidative Deamination to Ketone, Glutamine Conjugation	+(C5 H4 O4)	-0.00322	-6.94	464.195	464.192	465.199	16.572		No MS2	[M+H]+1	1.27796e+06
C22 H24 N2 O2	Catharanthine Sulfate	Desaturation, Methylation	+(C)	-0.00326	-9.37	348.184	348.181	407.194	23.436	0	DDA for other ion	[M-H+HAc]-1	1.27498e+06
C23 H26 N2 O2	Catharanthine Sulfate	Nitro Reduction, Oxidative Deamination to Ketone, Glycine Conjugation	+(C2 H2)	-0.00326	-9.01	362.199	362.196	407.194	23.436	0	DDA for preferred ion	[M+FA-H]-1	1.27498e+06
C22 H24 N2 O2	Catharanthine Sulfate	Dehydration, Methylation	+(C)	-0.00326	-9.37	348.184	348.181	407.194	23.436	3.47	DDA for other ion	[M-H+HAc]-1	1.27498e+06
C26 H36 N4 O4	Catharanthine Sulfate	Reduction, Ornitine Conjugation	+(C5 H12 N2 O2)	0.00079	1.68	468.274	468.274	513.273	21.815		No MS2	[M+FA-H]-1	1.26328e+06
C26 H36 N4 O4	Catharanthine Sulfate	Hydration, Ornitine Conjugation	+(C5 H12 N2 O2)	0.00079	1.68	468.274	468.274	513.273	21.815		No MS2	[M+FA-H]-1	1.26328e+06
C26 H36 N4 O4	Catharanthine Sulfate	Nitro Reduction, Glutamine Conjugation	+(C5 H12 N2 O2)	0.00079	1.68	468.274	468.274	513.273	21.815		No MS2	[M+FA-H]-1	1.26328e+06
C25 H34 N4 O4	Catharanthine Sulfate	Hydration, Ornitine Conjugation	+(C4 H10 N2 O2)	0.00079	1.73	454.258	454.259	513.273	21.815		No MS2	[M-H+HAc]-1	1.26328e+06
C31 H40 N4 O7 S	Catharanthine Sulfate	Nitro Reduction, Oxidative Deamination to Ketone, GSH Conjugation 2	+(C10 H16 N2 O5 S)	-0.00501	-8.18	612.262	612.257	613.264	20.047		No MS2	[M+H]+1	1.26207e+06
C23 H25 N3 O3	Catharanthine Sulfate	Dehydration, Glycine Conjugation	+(C2 H N O)	-0.00409	-10.45	391.19	391.185	433.219	17.249		No MS2	[M+ACN+H]+1	1.25996e+06
C23 H25 N3 O3	Catharanthine Sulfate	Desaturation, Glycine Conjugation	+(C2 H N O)	-0.00409	-10.45	391.19	391.185	433.219	17.249		No MS2	[M+ACN+H]+1	1.25996e+06
C39 H58 N2 O3	Catharanthine Sulfate	Stearyl Conjugation	+(C18 H34 O)	0.00397	6.58	602.445	602.449	601.442	23.143		No MS2	[M-H]-1	1.23965e+06
C39 H60 N2 O4	Catharanthine Sulfate	Hydration, Stearyl Conjugation	+(C18 H36 O2)	0.00418	6.74	620.455	620.459	601.442	23.143		No MS2	[M-H-H2O]-1	1.23965e+06
C37 H54 N2 O	Catharanthine Sulfate	Desaturation, Nitro Reduction, Palmitoyl Conjugation	-(O) +(C16 H30)	0.00418	7.71	542.424	542.428	601.442	23.143		No MS2	[M-H+HAc]-1	1.23965e+06
C39 H60 N2 O4	Catharanthine Sulfate	Reduction, Stearyl Conjugation	+(C18 H36 O2)	0.00418	6.74	620.455	620.459	601.442	23.143		No MS2	[M-H-H2O]-1	1.23965e+06
C20 H23 N O4	Catharanthine Sulfate	Hydration, Oxidative Deamination to Alcohol	-(C H N) +(O2)	-0.00119	-3.49	341.163	341.162	359.195	11.084	1.96	DDA for preferred ion	[M+NH4]+1	1.23331e+06
C21 H28 N2 O7 S	Catharanthine Sulfate	Reduction, Sulfation	+(H4 O5 S)	-0.00278	-6.15	452.162	452.159	475.148	7.414		No MS2	[M+Na]+1	1.21251e+06
C27 H32 N4 O5	Catharanthine Sulfate	Oxidative Deamination to Alcohol, Oxidative Deamination to Ketone, Arginine Conjugation	+(C6 H8 N2 O3)	-0.00151	-3.06	492.237	492.236	491.228	17.477		No MS2	[M-H]-1	1.2022e+06
C27 H36 N6 O3	Catharanthine Sulfate	Arginine Conjugation	+(C6 H12 N4 O)	-0.00081	-1.65	492.285	492.284	493.291	17.8		No MS2	[M+H]+1	1.20075e+06
C27 H38 N6 O4	Catharanthine Sulfate	Reduction, Arginine Conjugation	+(C6 H14 N4 O2)	-0.00081	-1.6	510.295	510.295	493.291	17.8		No MS2	[M+H-H2O]+1	1.20075e+06
C27 H33 N5 O3	Catharanthine Sulfate	Dehydration, Oxidative Deamination to Alcohol, Arginine Conjugation	+(C6 H9 N3 O)	-0.00081	-1.71	475.258	475.258	493.291	17.8		No MS2	[M+NH4]+1	1.20075e+06
C27 H38 N6 O4	Catharanthine Sulfate	Hydration, Arginine Conjugation	+(C6 H14 N4 O2)	-0.00081	-1.6	510.295	510.295	493.291	17.8		No MS2	[M+H-H2O]+1	1.20075e+06
C26 H28 N2 O6	Catharanthine Sulfate	Oxidative Deamination to Alcohol, Oxidative Deamination to Ketone, Glutamine Conjugation	+(C5 H4 O4)	-0.00328	-7.07	464.195	464.191	465.199	16.948		No MS2	[M+H]+1	1.20068e+06
C26 H30 N2 O7	Catharanthine Sulfate	Desaturation, Glucoside Conjugation	+(C5 H6 O5)	-0.00328	-6.81	482.205	482.202	465.199	16.948		No MS2	[M+H-H2O]+1	1.20068e+06
C23 H33 N3 O6 S	Catharanthine Sulfate	Reduction, Taurine Conjugation	+(C2 H9 N O4 S)	-0.00364	-7.6	479.209	479.205	478.198	19.321		No MS2	[M-H]-1	1.19198e+06
C26 H29 N3 O6	Catharanthine Sulfate	Oxidative Deamination to Ketone, Glutamine Conjugation	+(C5 H5 N O4)	-0.00027	-0.56	479.206	479.205	478.198	19.321		No MS2	[M-H]-1	1.19198e+06
C26 H29 N3 O6	Catharanthine Sulfate	Oxidation, Oxidative Deamination to Ketone, Glutamine Conjugation	+(C5 H5 N O4)	-0.00027	-0.56	479.206	479.205	478.198	19.321		No MS2	[M-H]-1	1.19198e+06
C26 H31 N3 O7	Catharanthine Sulfate	Oxidative Deamination to Ketone, Glutamine Conjugation	+(C5 H7 N O5)	-0.00027	-0.54	497.216	497.216	478.198	19.321		No MS2	[M-H-H2O]-1	1.19198e+06
C23 H27 N3 O5	Catharanthine Sulfate	Oxidation, Glycine Conjugation	+(C2 H3 N O3)	0.00098	2.31	425.195	425.196	448.185	20.963		No MS2	[M+Na]+1	1.19143e+06
C23 H27 N3 O5	Catharanthine Sulfate	Desaturation, Glycine Conjugation	+(C2 H3 N O3)	0.00098	2.31	425.195	425.196	448.185	20.963		No MS2	[M+Na]+1	1.19143e+06
C23 H27 N3 O5	Catharanthine Sulfate	Oxidation, Oxidation, Glycine Conjugation	+(C2 H3 N O3)	0.00098	2.31	425.195	425.196	448.185	20.963		No MS2	[M+Na]+1	1.19143e+06
C21 H22 O4	Catharanthine Sulfate	Oxidative Deamination to Alcohol, Oxidative Deamination to Ketone, Reduction	-(H2 N2) +(O2)	-0.00304	-9	338.152	338.149	321.145	16.553		No MS2	[M+H-H2O]+1	1.17511e+06
C31 H45 N5 O7 S	Catharanthine Sulfate	Hydration, Nitro Reduction, GSH Conjugation 2	+(C10 H21 N3 O5 S)	0.005	7.93	631.304	631.309	630.302	20.467		No MS2	[M-H]-1	1.17507e+06
C21 H23 N O4	Catharanthine Sulfate	Dehydration, Oxidative Deamination to Alcohol	-(H N) +(O2)	-0.00244	-6.91	353.163	353.16	371.194	19.057		No MS2	[M+NH4]+1	1.16687e+06
C21 H26 N2 O4	Catharanthine Sulfate		+(H2 O2)	-0.00244	-6.6	370.189	370.187	371.194	19.057		No MS2	[M+H]+1	1.16687e+06
C21 H23 N O4	Catharanthine Sulfate	Hydration, Oxidative Deamination to Ketone	-(H N) +(O2)	-0.00244	-6.91	353.163	353.16	371.194	19.057		No MS2	[M+NH4]+1	1.16687e+06
C21 H23 N O4	Catharanthine Sulfate	Oxidative Deamination to Alcohol	-(H N) +(O2)	-0.00244	-6.91	353.163	353.16	371.194	19.057		No MS2	[M+NH4]+1	1.16687e+06
C21 H26 N2 O4	Catharanthine Sulfate	Hydration, Oxidation	+(H2 O2)	-0.00244	-6.6	370.189	370.187	371.194	19.057		No MS2	[M+H]+1	1.16687e+06
C21 H26 N2 O4	Catharanthine Sulfate	Hydration	+(H2 O2)	-0.00244	-6.6	370.189	370.187	371.194	19.057		No MS2	[M+H]+1	1.16687e+06
C21 H28 N2 O5	Catharanthine Sulfate	Hydration	+(H4 O3)	-0.00244	-6.29	388.2	388.197	371.194	19.057		No MS2	[M+H-H2O]+1	1.16687e+06
C30 H37 N5 O7 S	Catharanthine Sulfate	Dehydration, GSH Conjugation 2	+(C9 H13 N3 O5 S)	0.00062	1.02	611.241	611.242	629.276	24.73		No MS2	[M+NH4]+1	1.15894e+06
C23 H24 N2 O5 S	Catharanthine Sulfate	Desaturation, Oxidative Deamination to Ketone, Taurine Conjugation	+(C2 O3 S)	-0.00048	-1.09	440.141	440.14	463.129	22.132		No MS2	[M+Na]+1	1.14974e+06
C23 H24 N2 O5 S	Catharanthine Sulfate	Oxidative Deamination to Ketone, Cysteine Conjugation 1	+(C2 O3 S)	-0.00048	-1.09	440.141	440.14	463.129	22.132		No MS2	[M+Na]+1	1.14974e+06
C26 H33 N5 O4	Catharanthine Sulfate	Oxidative Deamination to Alcohol, Arginine Conjugation	+(C5 H9 N3 O2)	-0.00262	-5.47	479.253	479.251	462.247	12.36		No MS2	[M+H-H2O]+1	1.13762e+06
C26 H28 N4 O3	Catharanthine Sulfate	Dehydration, Desaturation, Glutamine Conjugation	+(C5 H4 N2 O)	-0.00262	-5.9	444.216	444.214	462.247	12.36		No MS2	[M+NH4]+1	1.13762e+06
C27 H34 N6 O2	Catharanthine Sulfate	Dehydration, Arginine Conjugation	+(C6 H10 N4)	-0.00023	-0.48	474.274	474.274	492.308	19.547		No MS2	[M+NH4]+1	1.13437e+06
C27 H31 N O7	Catharanthine Sulfate	Dehydration, Oxidative Deamination to Alcohol, Glucoside Conjugation	-(N) +(C6 H7 O5)	-0.00153	-3.19	481.21	481.209	464.205	12.328		No MS2	[M+H-H2O]+1	1.12849e+06
C27 H32 N2 O6	Catharanthine Sulfate	Dehydration, Glucoside Conjugation	+(C6 H8 O4)	-0.00014	-0.3	480.226	480.226	539.24	16.976		No MS2	[M-H+HAc]-1	1.12666e+06
C27 H36 N2 O8	Catharanthine Sulfate	Nitro Reduction, Glucuronide Conjugation	+(C6 H12 O6)	-0.00095	-1.84	516.247	516.246	575.26	18.64		No MS2	[M-H+HAc]-1	1.12139e+06
C27 H36 N2 O8	Catharanthine Sulfate	Hydration, Glucoside Conjugation	+(C6 H12 O6)	-0.00095	-1.84	516.247	516.246	575.26	18.64		No MS2	[M-H+HAc]-1	1.12139e+06
C27 H36 N2 O8	Catharanthine Sulfate	Reduction, Glucoside Conjugation	+(C6 H12 O6)	-0.00095	-1.84	516.247	516.246	575.26	18.64		No MS2	[M-H+HAc]-1	1.12139e+06
C26 H30 N2 O5	Catharanthine Sulfate	Oxidative Deamination to Alcohol, Oxidative Deamination to Ketone, Ornitine Conjugation	+(C5 H6 O3)	0.00409	9.08	450.215	450.22	492.253	23.814		No MS2	[M+ACN+H]+1	1.11456e+06
C27 H28 O10	Catharanthine Sulfate	Oxidative Deamination to Alcohol, Oxidative Deamination to Ketone, Glucuronide Conjugation	-(N2) +(C6 H4 O8)	-0.00059	-1.16	512.168	512.168	493.15	22.613		No MS2	[M-H-H2O]-1	1.11318e+06
C27 H33 N O7	Catharanthine Sulfate	Nitro Reduction, Oxidative Deamination to Alcohol, Glucuronide Conjugation	-(N) +(C6 H9 O5)	-0.0001	-0.2	483.226	483.226	501.259	16.967		No MS2	[M+NH4]+1	1.11313e+06
C27 H38 N2 O8	Catharanthine Sulfate	Hydration, Reduction, Glucoside Conjugation	+(C6 H14 O6)	-0.0001	-0.19	518.263	518.263	501.259	16.967		No MS2	[M+H-H2O]+1	1.11313e+06
C26 H34 N6 O3	Catharanthine Sulfate	Arginine Conjugation	+(C5 H10 N4 O)	0.00097	2.03	478.269	478.27	501.259	16.967		No MS2	[M+Na]+1	1.11313e+06
C25 H34 N4 O3	Catharanthine Sulfate	Reduction, Ornitine Conjugation	+(C4 H10 N2 O)	-0.00041	-0.93	438.263	438.263	419.245	25.533	0	DDA for preferred ion	[M-H-H2O]-1	1.09878e+06
C25 H32 N4 O2	Catharanthine Sulfate	Nitro Reduction, Glutamine Conjugation	+(C4 H8 N2)	-0.00041	-0.97	420.253	420.252	419.245	25.533	0	DDA for preferred ion	[M-H]-1	1.09878e+06
C37 H50 N2 O3	Catharanthine Sulfate	Desaturation, Desaturation, Palmitoyl Conjugation	+(C16 H26 O)	-0.002	-3.5	570.382	570.38	551.362	26.186		No MS2	[M-H-H2O]-1	1.088e+06
C37 H50 O5	Catharanthine Sulfate	Oxidative Deamination to Alcohol, Oxidative Deamination to Ketone, Palmitoyl Conjugation	-(N2) +(C16 H26 O3)	0.00178	3.1	574.366	574.368	557.364	20.176		No MS2	[M+H-H2O]+1	1.06976e+06
C27 H38 N2 O8	Catharanthine Sulfate	Hydration, Reduction, Glucoside Conjugation	+(C6 H14 O6)	-0.00103	-1.99	518.263	518.262	577.276	20.903		No MS2	[M-H+HAc]-1	1.06829e+06
C24 H29 N3 O6 S	Catharanthine Sulfate	Desaturation, Cysteine Conjugation 1	+(C3 H5 N O4 S)	0.0016	3.29	487.178	487.179	529.213	24.023		No MS2	[M+ACN+H]+1	1.06445e+06
C24 H29 N3 O6 S	Catharanthine Sulfate	Oxidation, Oxidation, Cysteine Conjugation 1	+(C3 H5 N O4 S)	0.0016	3.29	487.178	487.179	529.213	24.023		No MS2	[M+ACN+H]+1	1.06445e+06
C24 H29 N3 O6 S	Catharanthine Sulfate	Oxidation, Cysteine Conjugation 1	+(C3 H5 N O4 S)	0.0016	3.29	487.178	487.179	529.213	24.023		No MS2	[M+ACN+H]+1	1.06445e+06
C37 H54 N2 O	Catharanthine Sulfate	Desaturation, Nitro Reduction, Palmitoyl Conjugation	-(O) +(C16 H30)	-0.00335	-6.18	542.424	542.42	565.409	22.21		No MS2	[M+Na]+1	1.05019e+06
C26 H32 N4 O5	Catharanthine Sulfate	Oxidation, Glutamine Conjugation	+(C5 H8 N2 O3)	0.0037	7.7	480.237	480.241	539.255	22.921		No MS2	[M-H+HAc]-1	1.04632e+06
C26 H32 N4 O5	Catharanthine Sulfate	Glutamine Conjugation	+(C5 H8 N2 O3)	0.0037	7.7	480.237	480.241	539.255	22.921		No MS2	[M-H+HAc]-1	1.04632e+06
C26 H32 N4 O5	Catharanthine Sulfate	Dehydration, Glutamine Conjugation	+(C5 H8 N2 O3)	0.0037	7.7	480.237	480.241	539.255	22.921		No MS2	[M-H+HAc]-1	1.04632e+06
C27 H40 N6 O5	Catharanthine Sulfate	Reduction, Arginine Conjugation	+(C6 H16 N4 O3)	-0.00159	-3	528.306	528.304	570.338	15.512		No MS2	[M+ACN+H]+1	1.04503e+06
C31 H40 N4 O7 S	Catharanthine Sulfate	Nitro Reduction, Oxidative Deamination to Ketone, GSH Conjugation 2	+(C10 H16 N2 O5 S)	-0.00483	-7.88	612.262	612.257	613.264	19.742		No MS2	[M+H]+1	1.03714e+06
C27 H32 N6 O3	Catharanthine Sulfate	Desaturation, Desaturation, Arginine Conjugation	+(C6 H8 N4 O)	0.0035	7.18	488.254	488.257	487.25	22.315		No MS2	[M-H]-1	1.03677e+06
C27 H36 N6 O5	Catharanthine Sulfate	Oxidation, Oxidation, Arginine Conjugation	+(C6 H12 N4 O3)	-0.00483	-9.22	524.275	524.27	525.277	13.774		No MS2	[M+H]+1	1.03238e+06
C27 H36 N6 O5	Catharanthine Sulfate	Oxidation, Arginine Conjugation	+(C6 H12 N4 O3)	-0.00483	-9.22	524.275	524.27	525.277	13.774		No MS2	[M+H]+1	1.03238e+06
C27 H33 N5 O5	Catharanthine Sulfate	Oxidation, Oxidative Deamination to Ketone, Arginine Conjugation	+(C6 H9 N3 O3)	-0.00483	-9.53	507.248	507.243	525.277	13.774		No MS2	[M+NH4]+1	1.03238e+06
C27 H36 N6 O5	Catharanthine Sulfate	Desaturation, Arginine Conjugation	+(C6 H12 N4 O3)	-0.00483	-9.22	524.275	524.27	525.277	13.774		No MS2	[M+H]+1	1.03238e+06
C27 H33 N5 O5	Catharanthine Sulfate	Oxidative Deamination to Ketone, Arginine Conjugation	+(C6 H9 N3 O3)	-0.00483	-9.53	507.248	507.243	525.277	13.774		No MS2	[M+NH4]+1	1.03238e+06
C27 H38 N6 O6	Catharanthine Sulfate	Oxidation, Arginine Conjugation	+(C6 H14 N4 O4)	-0.00483	-8.91	542.285	542.28	525.277	13.774		No MS2	[M+H-H2O]+1	1.03238e+06
C27 H38 N6 O4	Catharanthine Sulfate	Reduction, Arginine Conjugation	+(C6 H14 N4 O2)	-0.00122	-2.38	510.295	510.294	552.328	17.037		No MS2	[M+ACN+H]+1	1.03002e+06
C27 H38 N6 O4	Catharanthine Sulfate	Hydration, Arginine Conjugation	+(C6 H14 N4 O2)	-0.00122	-2.38	510.295	510.294	552.328	17.037		No MS2	[M+ACN+H]+1	1.03002e+06
C37 H58 N2 O6	Catharanthine Sulfate	Hydration, Palmitoyl Conjugation	+(C16 H34 O4)	-0.00536	-8.56	626.429	626.424	649.413	23.433		No MS2	[M+Na]+1	1.01794e+06
C27 H36 N6 O3	Catharanthine Sulfate	Arginine Conjugation	+(C6 H12 N4 O)	0.00013	0.27	492.285	492.285	534.319	19.388		No MS2	[M+ACN+H]+1	1.01628e+06
C31 H45 N5 O7 S	Catharanthine Sulfate	Hydration, Nitro Reduction, GSH Conjugation 2	+(C10 H21 N3 O5 S)	0.00243	3.85	631.304	631.306	690.32	22.225		No MS2	[M-H+HAc]-1	1.01581e+06
C21 H23 N O	Catharanthine Sulfate	Nitro Reduction, Oxidative Deamination to Ketone	-(H N O)	-0.00088	-2.88	305.178	305.177	288.174	20.476		No MS2	[M+H-H2O]+1	1.00438e+06
C21 H21 N	Catharanthine Sulfate	Dehydration, Nitro Reduction, Oxidative Deamination to Ketone	-(H3 N O2)	-0.00088	-3.06	287.167	287.167	288.174	20.476		No MS2	[M+H]+1	1.00438e+06
C26 H28 N4 O3	Catharanthine Sulfate	Dehydration, Desaturation, Glutamine Conjugation	+(C5 H4 N2 O)	-0.00244	-5.49	444.216	444.214	462.248	12.682	8.33	DDA for preferred ion	[M+NH4]+1	1.00286e+06
C26 H33 N5 O4	Catharanthine Sulfate	Oxidative Deamination to Alcohol, Arginine Conjugation	+(C5 H9 N3 O2)	-0.00244	-5.09	479.253	479.251	462.248	12.682	0	DDA for preferred ion	[M+H-H2O]+1	1.00286e+06
C26 H28 N4 O2	Catharanthine Sulfate	Dehydration, Dehydration, Glutamine Conjugation	+(C5 H4 N2)	0.0035	8.17	428.221	428.225	446.259	11.054	0	DDA for preferred ion	[M+NH4]+1	1.00069e+06
C27 H37 N5 O2	Catharanthine Sulfate	Nitro Reduction, Oxidative Deamination to Alcohol, Arginine Conjugation	+(C6 H13 N3)	0.00373	8.05	463.295	463.298	446.295	11.796		No MS2	[M+H-H2O]+1	998583
C25 H28 N4 O4	Catharanthine Sulfate	Desaturation, Glutamine Conjugation	+(C4 H4 N2 O2)	0.00082	1.82	448.211	448.212	429.194	24.623		No MS2	[M-H-H2O]-1	979744
C26 H36 N4 O3	Catharanthine Sulfate	Reduction, Ornitine Conjugation	+(C5 H12 N2 O)	0.00097	2.15	452.279	452.28	433.262	26.587		No MS2	[M-H-H2O]-1	976907
C26 H34 N4 O2	Catharanthine Sulfate	Nitro Reduction, Glutamine Conjugation	+(C5 H10 N2)	0.00097	2.24	434.268	434.269	433.262	26.587		No MS2	[M-H]-1	976907
C21 H18 O4	Catharanthine Sulfate	Desaturation, Oxidative Deamination to Alcohol, Oxidative Deamination to Ketone	-(H6 N2) +(O2)	0.00317	9.49	334.121	334.124	317.12	11.395		No MS2	[M+H-H2O]+1	973040
C23 H25 N3 O2 S	Catharanthine Sulfate	Dehydration, Dehydration, Taurine Conjugation	+(C2 H N S)	-0.00413	-10.15	407.167	407.163	449.196	16.784		No MS2	[M+ACN+H]+1	965556
C27 H36 N6 O4	Catharanthine Sulfate	Oxidation, Arginine Conjugation	+(C6 H12 N4 O2)	-0.00058	-1.14	508.28	508.279	509.286	17.619		No MS2	[M+H]+1	963260
C27 H33 N5 O4	Catharanthine Sulfate	Oxidative Deamination to Ketone, Arginine Conjugation	+(C6 H9 N3 O2)	-0.00058	-1.18	491.253	491.253	509.286	17.619		No MS2	[M+NH4]+1	963260
C27 H36 N6 O4	Catharanthine Sulfate	Dehydration, Arginine Conjugation	+(C6 H12 N4 O2)	-0.00058	-1.14	508.28	508.279	509.286	17.619		No MS2	[M+H]+1	963260
C27 H36 N6 O4	Catharanthine Sulfate	Arginine Conjugation	+(C6 H12 N4 O2)	-0.00058	-1.14	508.28	508.279	509.286	17.619		No MS2	[M+H]+1	963260
C26 H38 N4 O3	Catharanthine Sulfate	Nitro Reduction, Ornitine Conjugation	+(C5 H14 N2 O)	-0.00193	-4.24	454.294	454.292	453.285	17.911		No MS2	[M-H]-1	952427
C23 H28 N2 O4	Catharanthine Sulfate	Reduction, Acetylation	+(C2 H4 O2)	-0.00109	-2.76	396.205	396.204	377.186	20.154		No MS2	[M-H-H2O]-1	951155
C23 H28 N2 O4	Catharanthine Sulfate	Hydration, Acetylation	+(C2 H4 O2)	-0.00109	-2.76	396.205	396.204	377.186	20.154		No MS2	[M-H-H2O]-1	951155
C23 H26 N2 O3	Catharanthine Sulfate	Acetylation	+(C2 H2 O)	-0.00109	-2.89	378.194	378.193	377.186	20.154		No MS2	[M-H]-1	951155
C21 H22 N2 O	Catharanthine Sulfate	Dehydration	-(H2 O)	-0.00109	-3.43	318.173	318.172	377.186	20.154		No MS2	[M-H+HAc]-1	951155
C22 H24 N2 O	Catharanthine Sulfate	Dehydration, Methylation	-(O) +(C)	-0.00109	-3.29	332.189	332.188	377.186	20.154		No MS2	[M+FA-H]-1	951155
C24 H35 N3 O5 S	Catharanthine Sulfate	Hydration, Reduction, Cysteine Conjugation 2	+(C3 H11 N O3 S)	0.00291	6.1	477.23	477.233	478.24	17.753		No MS2	[M+H]+1	943484
C24 H32 N2 O5 S	Catharanthine Sulfate	Oxidative Deamination to Alcohol, Reduction, Cysteine Conjugation 2	+(C3 H8 O3 S)	0.00291	6.33	460.203	460.206	478.24	17.753		No MS2	[M+NH4]+1	943484
C27 H38 N2 O6	Catharanthine Sulfate	Hydration, Nitro Reduction, Glucoside Conjugation	+(C6 H14 O4)	-0.00066	-1.36	486.273	486.272	528.306	20.255		No MS2	[M+ACN+H]+1	933232
C27 H36 N2 O9	Catharanthine Sulfate	Hydration, Glucoside Conjugation	+(C6 H12 O7)	0.00119	2.24	532.242	532.243	550.277	16.666		No MS2	[M+NH4]+1	927580
C27 H36 N2 O9	Catharanthine Sulfate	Hydration, Oxidation, Glucoside Conjugation	+(C6 H12 O7)	0.00119	2.24	532.242	532.243	550.277	16.666		No MS2	[M+NH4]+1	927580
C27 H36 N2 O9	Catharanthine Sulfate	Glucoside Conjugation	+(C6 H12 O7)	0.00119	2.24	532.242	532.243	550.277	16.666		No MS2	[M+NH4]+1	927580
C26 H34 N4 O	Catharanthine Sulfate	Desaturation, Nitro Reduction, Ornitine Conjugation	-(O) +(C5 H10 N2)	0.00143	3.43	418.273	418.275	441.264	16.672		No MS2	[M+Na]+1	925124
C27 H36 N6 O4	Catharanthine Sulfate	Dehydration, Arginine Conjugation	+(C6 H12 N4 O2)	-0.0004	-0.78	508.28	508.279	509.287	16.776		No MS2	[M+H]+1	915523
C27 H38 N6 O5	Catharanthine Sulfate	Arginine Conjugation	+(C6 H14 N4 O3)	-0.0004	-0.76	526.29	526.29	509.287	16.776		No MS2	[M+H-H2O]+1	915523
C27 H33 N5 O4	Catharanthine Sulfate	Oxidative Deamination to Ketone, Arginine Conjugation	+(C6 H9 N3 O2)	-0.0004	-0.81	491.253	491.253	509.287	16.776		No MS2	[M+NH4]+1	915523
C27 H38 N6 O5	Catharanthine Sulfate	Hydration, Oxidation, Arginine Conjugation	+(C6 H14 N4 O3)	-0.0004	-0.76	526.29	526.29	509.287	16.776		No MS2	[M+H-H2O]+1	915523
C27 H36 N6 O4	Catharanthine Sulfate	Arginine Conjugation	+(C6 H12 N4 O2)	-0.0004	-0.78	508.28	508.279	509.287	16.776		No MS2	[M+H]+1	915523
C27 H36 N6 O4	Catharanthine Sulfate	Oxidation, Arginine Conjugation	+(C6 H12 N4 O2)	-0.0004	-0.78	508.28	508.279	509.287	16.776		No MS2	[M+H]+1	915523
C27 H38 N6 O5	Catharanthine Sulfate	Hydration, Arginine Conjugation	+(C6 H14 N4 O3)	-0.0004	-0.76	526.29	526.29	509.287	16.776		No MS2	[M+H-H2O]+1	915523
C23 H26 N2 O4 S	Catharanthine Sulfate	Dehydration, Oxidative Deamination to Alcohol, Taurine Conjugation	+(C2 H2 O2 S)	-0.00013	-0.3	426.161	426.161	449.15	19.958		No MS2	[M+Na]+1	909191
C26 H32 N4 O2	Catharanthine Sulfate	Dehydration, Ornitine Conjugation	+(C5 H8 N2)	0.00402	9.31	432.253	432.257	474.29	12.828		No MS2	[M+ACN+H]+1	899880
C30 H37 N5 O8 S	Catharanthine Sulfate	GSH Conjugation 1	+(C9 H13 N3 O6 S)	-0.00455	-7.25	627.236	627.232	669.266	18.231		No MS2	[M+ACN+H]+1	899820
C23 H31 N3 O3 S	Catharanthine Sulfate	Nitro Reduction, Oxidation, Taurine Conjugation	+(C2 H7 N O S)	0.00054	1.26	429.209	429.209	471.243	12.356		No MS2	[M+ACN+H]+1	898337
C23 H31 N3 O3 S	Catharanthine Sulfate	Nitro Reduction, Taurine Conjugation	+(C2 H7 N O S)	0.00054	1.26	429.209	429.209	471.243	12.356		No MS2	[M+ACN+H]+1	898337
C21 H24 N2 O5 S	Catharanthine Sulfate	Sulfation	+(O3 S)	0.00072	1.72	416.141	416.141	415.134	22.613	0	DDA for preferred ion	[M-H]-1	891329
C21 H26 N2 O6 S	Catharanthine Sulfate	Reduction, Sulfation	+(H2 O4 S)	0.00072	1.65	434.151	434.152	415.134	22.613	0	DDA for preferred ion	[M-H-H2O]-1	891329
C21 H26 N2 O6 S	Catharanthine Sulfate	Hydration, Sulfation	+(H2 O4 S)	0.00072	1.65	434.151	434.152	415.134	22.613	0	DDA for preferred ion	[M-H-H2O]-1	891329
C26 H31 N3 O5	Catharanthine Sulfate	Oxidative Deamination to Ketone, Ornitine Conjugation	+(C5 H7 N O3)	-0.00362	-7.77	465.226	465.223	483.256	16.595		No MS2	[M+NH4]+1	886905
C26 H34 N4 O5	Catharanthine Sulfate	Desaturation, Ornitine Conjugation	+(C5 H10 N2 O3)	-0.00458	-9.5	482.253	482.248	483.256	16.606		No MS2	[M+H]+1	886905
C26 H34 N4 O5	Catharanthine Sulfate	Oxidation, Ornitine Conjugation	+(C5 H10 N2 O3)	-0.00458	-9.5	482.253	482.248	483.256	16.606		No MS2	[M+H]+1	886905
C26 H31 N3 O5	Catharanthine Sulfate	Oxidative Deamination to Alcohol, Glutamine Conjugation	+(C5 H7 N O3)	-0.00362	-7.77	465.226	465.223	483.256	16.595		No MS2	[M+NH4]+1	886905
C26 H36 N4 O6	Catharanthine Sulfate	Oxidation, Ornitine Conjugation	+(C5 H12 N2 O4)	-0.00458	-9.16	500.263	500.259	483.256	16.606		No MS2	[M+H-H2O]+1	886905
C26 H34 N4 O5	Catharanthine Sulfate	Hydration, Glutamine Conjugation	+(C5 H10 N2 O3)	-0.00458	-9.5	482.253	482.248	483.256	16.606		No MS2	[M+H]+1	886905
C24 H35 N3 O3 S	Catharanthine Sulfate	Hydration, Nitro Reduction, Cysteine Conjugation 2	+(C3 H11 N O S)	0.00254	5.7	445.24	445.242	463.276	20.883		No MS2	[M+NH4]+1	883469
C26 H31 N3 O4	Catharanthine Sulfate	Oxidative Deamination to Ketone, Ornitine Conjugation	+(C5 H7 N O2)	-0.00154	-3.43	449.231	449.23	494.228	20.315		No MS2	[M+FA-H]-1	879361
C25 H29 N3 O4	Catharanthine Sulfate	Oxidative Deamination to Ketone, Ornitine Conjugation	+(C4 H5 N O2)	-0.00154	-3.54	435.216	435.214	494.228	20.315		No MS2	[M-H+HAc]-1	879361
C26 H38 N4 O3	Catharanthine Sulfate	Nitro Reduction, Ornitine Conjugation	+(C5 H14 N2 O)	-0.00065	-1.42	454.294	454.294	453.286	25.487	0	DDA for preferred ion	[M-H]-1	877649
C26 H30 N4 O5	Catharanthine Sulfate	Desaturation, Oxidation, Glutamine Conjugation	+(C5 H6 N2 O3)	-0.0023	-4.81	478.222	478.219	461.216	17.162		No MS2	[M+H-H2O]+1	877638
C26 H30 N4 O5	Catharanthine Sulfate	Desaturation, Glutamine Conjugation	+(C5 H6 N2 O3)	-0.0023	-4.81	478.222	478.219	461.216	17.162		No MS2	[M+H-H2O]+1	877638
C24 H33 N3 O7 S	Catharanthine Sulfate	Oxidation, Cysteine Conjugation 2	+(C3 H9 N O5 S)	-0.00441	-8.7	507.204	507.2	508.207	19.946		No MS2	[M+H]+1	875994
C24 H30 N2 O7 S	Catharanthine Sulfate	Oxidative Deamination to Ketone, Cysteine Conjugation 2	+(C3 H6 O5 S)	-0.00441	-9	490.177	490.173	508.207	19.946		No MS2	[M+NH4]+1	875994
C27 H38 N2 O8	Catharanthine Sulfate	Hydration, Reduction, Glucoside Conjugation	+(C6 H14 O6)	-0.00171	-3.29	518.263	518.261	577.275	21.411		No MS2	[M-H+HAc]-1	873854
C38 H53 N O4	Catharanthine Sulfate	Oxidative Deamination to Ketone, Stearyl Conjugation	-(N) +(C17 H29 O2)	0.00353	6.01	587.397	587.401	588.408	12.976		No MS2	[M+H]+1	873064
C20 H18 N2 O2	Catharanthine Sulfate	Desaturation, Desaturation	-(C H6)	-0.00207	-6.51	318.137	318.135	301.131	17.481		No MS2	[M+H-H2O]+1	870979
C26 H29 N3 O6	Catharanthine Sulfate	Oxidative Deamination to Ketone, Glutamine Conjugation	+(C5 H5 N O4)	2.00987	4194.16	479.206	481.216	499.249	15.488		No MS2	[M+NH4]+1	866034
C26 H34 N4 O7	Catharanthine Sulfate	Oxidation, Glutamine Conjugation	+(C5 H10 N2 O5)	2.00987	3908.4	514.243	516.253	499.249	15.488		No MS2	[M+H-H2O]+1	866034
C26 H29 N3 O6	Catharanthine Sulfate	Oxidation, Oxidative Deamination to Ketone, Glutamine Conjugation	+(C5 H5 N O4)	2.00987	4194.16	479.206	481.216	499.249	15.488		No MS2	[M+NH4]+1	866034
C26 H32 N4 O6	Catharanthine Sulfate	Desaturation, Glutamine Conjugation	+(C5 H8 N2 O4)	2.00987	4050.26	496.232	498.242	499.249	15.488		No MS2	[M+H]+1	866034
C26 H32 N4 O6	Catharanthine Sulfate	Oxidation, Glutamine Conjugation	+(C5 H8 N2 O4)	2.00987	4050.26	496.232	498.242	499.249	15.488		No MS2	[M+H]+1	866034
C26 H32 N4 O6	Catharanthine Sulfate	Oxidation, Oxidation, Glutamine Conjugation	+(C5 H8 N2 O4)	2.00987	4050.26	496.232	498.242	499.249	15.488		No MS2	[M+H]+1	866034
C23 H22 O5	Catharanthine Sulfate	Oxidative Deamination to Alcohol, Oxidative Deamination to Ketone, Acetylation	-(H2 N2) +(C2 O3)	0.00192	5.09	378.147	378.149	423.147	21.938		No MS2	[M+FA-H]-1	864366
C27 H36 N6 O3	Catharanthine Sulfate	Arginine Conjugation	+(C6 H12 N4 O)	-0.00219	-4.44	492.285	492.283	534.317	18.015		No MS2	[M+ACN+H]+1	862544
C27 H37 N5 O2	Catharanthine Sulfate	Nitro Reduction, Oxidative Deamination to Alcohol, Arginine Conjugation	+(C6 H13 N3)	-0.00046	-0.99	463.295	463.294	481.328	19.184		No MS2	[M+NH4]+1	858153
C27 H40 N6 O2	Catharanthine Sulfate	Hydration, Nitro Reduction, Arginine Conjugation	+(C6 H16 N4)	-0.00043	-0.9	480.321	480.321	481.328	19.184		No MS2	[M+H]+1	858153
C26 H34 N4 O5	Catharanthine Sulfate	Desaturation, Ornitine Conjugation	+(C5 H10 N2 O3)	-0.00397	-8.23	482.253	482.249	483.256	16.938	25	DDA for preferred ion	[M+H]+1	853812
C26 H34 N4 O5	Catharanthine Sulfate	Hydration, Glutamine Conjugation	+(C5 H10 N2 O3)	-0.00397	-8.23	482.253	482.249	483.256	16.938	12.5	DDA for preferred ion	[M+H]+1	853812
C26 H31 N3 O5	Catharanthine Sulfate	Oxidative Deamination to Ketone, Ornitine Conjugation	+(C5 H7 N O3)	-0.00397	-8.54	465.226	465.222	483.256	16.938	37.5	DDA for preferred ion	[M+NH4]+1	853812
C26 H34 N4 O5	Catharanthine Sulfate	Oxidation, Ornitine Conjugation	+(C5 H10 N2 O3)	-0.00397	-8.23	482.253	482.249	483.256	16.938	37.5	DDA for preferred ion	[M+H]+1	853812
C26 H36 N4 O6	Catharanthine Sulfate	Oxidation, Ornitine Conjugation	+(C5 H12 N2 O4)	-0.00397	-7.94	500.263	500.26	483.256	16.938	12.5	DDA for preferred ion	[M+H-H2O]+1	853812
C26 H31 N3 O5	Catharanthine Sulfate	Oxidative Deamination to Alcohol, Glutamine Conjugation	+(C5 H7 N O3)	-0.00397	-8.54	465.226	465.222	483.256	16.938	25	DDA for preferred ion	[M+NH4]+1	853812
C24 H29 N3 O6 S	Catharanthine Sulfate	Oxidation, Oxidation, Cysteine Conjugation 1	+(C3 H5 N O4 S)	-0.0042	-8.61	487.178	487.174	529.207	20.161		No MS2	[M+ACN+H]+1	838865
C24 H29 N3 O6 S	Catharanthine Sulfate	Oxidation, Cysteine Conjugation 1	+(C3 H5 N O4 S)	-0.0042	-8.61	487.178	487.174	529.207	20.161		No MS2	[M+ACN+H]+1	838865
C24 H29 N3 O6 S	Catharanthine Sulfate	Desaturation, Cysteine Conjugation 1	+(C3 H5 N O4 S)	-0.0042	-8.61	487.178	487.174	529.207	20.161		No MS2	[M+ACN+H]+1	838865
C26 H34 N4 O2	Catharanthine Sulfate	Nitro Reduction, Glutamine Conjugation	+(C5 H10 N2)	6e-05	0.13	434.268	434.268	433.261	22.872		No MS2	[M-H]-1	835421
C21 H18 O3	Catharanthine Sulfate	Dehydration, Oxidative Deamination to Alcohol, Oxidative Deamination to Ketone	-(H6 N2) +(O)	-0.00298	-9.38	318.126	318.123	301.119	16.912		No MS2	[M+H-H2O]+1	814743
C26 H38 N4 O6	Catharanthine Sulfate	Hydration, Ornitine Conjugation	+(C5 H14 N2 O4)	0.00241	4.8	502.279	502.282	483.264	27.149		No MS2	[M-H-H2O]-1	795591
C26 H36 N4 O5	Catharanthine Sulfate	Ornitine Conjugation	+(C5 H12 N2 O3)	0.00241	4.97	484.269	484.271	483.264	27.149		No MS2	[M-H]-1	795591
C26 H36 N4 O5	Catharanthine Sulfate	Hydration, Ornitine Conjugation	+(C5 H12 N2 O3)	0.00241	4.97	484.269	484.271	483.264	27.149		No MS2	[M-H]-1	795591
C25 H34 N4 O3	Catharanthine Sulfate	Reduction, Ornitine Conjugation	+(C4 H10 N2 O)	0.00241	5.5	438.263	438.265	483.264	27.149		No MS2	[M+FA-H]-1	795591
C26 H36 N4 O5	Catharanthine Sulfate	Hydration, Oxidation, Ornitine Conjugation	+(C5 H12 N2 O3)	0.00241	4.97	484.269	484.271	483.264	27.149		No MS2	[M-H]-1	795591
C20 H19 N O3	Catharanthine Sulfate	Oxidative Deamination to Ketone	-(C H5 N) +(O)	-0.00058	-1.81	321.136	321.136	339.17	9.046	1.82	DDA for preferred ion	[M+NH4]+1	795468
C20 H24 N2 O4	Catharanthine Sulfate	Hydration, Oxidation	-(C) +(O2)	-0.00058	-1.63	356.174	356.173	339.17	9.046	5.45	DDA for preferred ion	[M+H-H2O]+1	795468
C20 H22 N2 O3	Catharanthine Sulfate	Oxidation	-(C H2) +(O)	-0.00058	-1.72	338.163	338.162	339.17	9.046	5.45	DDA for preferred ion	[M+H]+1	795468
C23 H27 N3 O4	Catharanthine Sulfate	Glycine Conjugation	+(C2 H3 N O2)	0.00446	10.9	409.2	409.205	454.203	23.425		No MS2	[M+FA-H]-1	795143
C23 H27 N3 O4	Catharanthine Sulfate	Dehydration, Glycine Conjugation	+(C2 H3 N O2)	0.00446	10.9	409.2	409.205	454.203	23.425		No MS2	[M+FA-H]-1	795143
C23 H27 N3 O4	Catharanthine Sulfate	Oxidation, Glycine Conjugation	+(C2 H3 N O2)	0.00446	10.9	409.2	409.205	454.203	23.425		No MS2	[M+FA-H]-1	795143
C22 H25 N3 O4	Catharanthine Sulfate	Oxidation, Glycine Conjugation	+(C H N O2)	0.00446	11.29	395.185	395.189	454.203	23.425		No MS2	[M-H+HAc]-1	795143
C22 H27 N3 O4	Catharanthine Sulfate	Hydration, Glycine Conjugation	+(C H3 N O2)	-0.00187	-4.7	397.2	397.198	439.232	15.987		No MS2	[M+ACN+H]+1	790286
C26 H38 N4 O3	Catharanthine Sulfate	Nitro Reduction, Ornitine Conjugation	+(C5 H14 N2 O)	-0.00025	-0.55	454.294	454.294	453.287	24.528		No MS2	[M-H]-1	786578
C23 H30 N2 O4	Catharanthine Sulfate	Hydration, Reduction, Acetylation	+(C2 H6 O2)	0.00317	7.96	398.221	398.224	457.238	22.247		No MS2	[M-H+HAc]-1	775472
C22 H22 O4	Catharanthine Sulfate	Oxidative Deamination to Alcohol, Oxidative Deamination to Ketone, Methylation	-(H2 N2) +(C O2)	-0.00351	-10.02	350.152	350.148	351.156	15.885		No MS2	[M+H]+1	771267
C23 H26 N2 O4 S	Catharanthine Sulfate	Dehydration, Oxidative Deamination to Alcohol, Taurine Conjugation	+(C2 H2 O2 S)	-0.00246	-5.78	426.161	426.159	407.141	22.161	0	DDA for preferred ion	[M-H-H2O]-1	765475
C25 H28 N4 O4	Catharanthine Sulfate	Desaturation, Glutamine Conjugation	+(C4 H4 N2 O2)	0.00091	2.03	448.211	448.212	429.194	22.328		No MS2	[M-H-H2O]-1	754794
C31 H45 N5 O9 S	Catharanthine Sulfate	Hydration, Reduction, GSH Conjugation 2	+(C10 H21 N3 O7 S)	0.00315	4.75	663.294	663.297	662.29	20.891		No MS2	[M-H]-1	743707
C23 H22 N2 O	Catharanthine Sulfate	Dehydration, Dehydration, Acetylation	-(H2 O) +(C2)	-0.0022	-6.44	342.173	342.171	323.153	23.531		No MS2	[M-H-H2O]-1	742579
C23 H25 N3 O2 S	Catharanthine Sulfate	Dehydration, Dehydration, Taurine Conjugation	+(C2 H N S)	-0.00081	-1.98	407.167	407.166	449.2	14.9		No MS2	[M+ACN+H]+1	741667
C27 H28 N2 O8	Catharanthine Sulfate	Desaturation, Desaturation, Glucuronide Conjugation	+(C6 H4 O6)	0.00195	3.83	508.185	508.187	526.22	17.663		No MS2	[M+NH4]+1	739832
C22 H27 N3 O4 S	Catharanthine Sulfate	Taurine Conjugation	+(C H3 N O2 S)	-0.00082	-1.92	429.172	429.171	447.205	24.624		No MS2	[M+NH4]+1	739304
C26 H28 N4 O2	Catharanthine Sulfate	Dehydration, Dehydration, Glutamine Conjugation	+(C5 H4 N2)	-0.00287	-6.69	428.221	428.218	451.208	18.14		No MS2	[M+Na]+1	736203
C27 H33 N O6	Catharanthine Sulfate	Nitro Reduction, Oxidative Deamination to Ketone, Glucoside Conjugation	-(N) +(C6 H9 O4)	0.00022	0.48	467.231	467.231	450.228	20.438		No MS2	[M+H-H2O]+1	727528
C31 H43 N5 O8 S	Catharanthine Sulfate	Nitro Reduction, GSH Conjugation 1	+(C10 H19 N3 O6 S)	-0.00519	-8.04	645.283	645.278	690.276	21.132		No MS2	[M+FA-H]-1	727311
C31 H43 N5 O8 S	Catharanthine Sulfate	Reduction, GSH Conjugation 2	+(C10 H19 N3 O6 S)	-0.00519	-8.04	645.283	645.278	690.276	21.132		No MS2	[M+FA-H]-1	727311
C26 H36 N6 O3	Catharanthine Sulfate	Reduction, Arginine Conjugation	+(C5 H12 N4 O)	-0.00114	-2.38	480.285	480.284	463.28	19.452		No MS2	[M+H-H2O]+1	727060
C27 H31 N O7	Catharanthine Sulfate	Dehydration, Oxidative Deamination to Alcohol, Glucoside Conjugation	-(N) +(C6 H7 O5)	-0.00116	-2.41	481.21	481.209	464.205	12.837		No MS2	[M+H-H2O]+1	726068
C23 H29 N3 O5 S	Catharanthine Sulfate	Oxidation, Taurine Conjugation	+(C2 H5 N O3 S)	-0.00252	-5.48	459.183	459.18	482.169	4.512		No MS2	[M+Na]+1	723744
C23 H29 N3 O5 S	Catharanthine Sulfate	Taurine Conjugation	+(C2 H5 N O3 S)	-0.00252	-5.48	459.183	459.18	482.169	4.512		No MS2	[M+Na]+1	723744
C23 H29 N3 O5 S	Catharanthine Sulfate	Dehydration, Taurine Conjugation	+(C2 H5 N O3 S)	-0.00252	-5.48	459.183	459.18	482.169	4.512		No MS2	[M+Na]+1	723744
C23 H29 N3 O5 S	Catharanthine Sulfate	Oxidation, Cysteine Conjugation 2	+(C2 H5 N O3 S)	-0.00252	-5.48	459.183	459.18	482.169	4.512		No MS2	[M+Na]+1	723744
C31 H40 N4 O7 S	Catharanthine Sulfate	Nitro Reduction, Oxidative Deamination to Ketone, GSH Conjugation 2	+(C10 H16 N2 O5 S)	-0.00476	-7.78	612.262	612.257	613.264	19.378		No MS2	[M+H]+1	722681
C26 H33 N3 O6	Catharanthine Sulfate	Hydration, Oxidative Deamination to Alcohol, Glutamine Conjugation	+(C5 H9 N O4)	-0.00146	-3.02	483.237	483.235	542.249	20.367		No MS2	[M-H+HAc]-1	716618
C26 H33 N3 O6	Catharanthine Sulfate	Oxidative Deamination to Ketone, Ornitine Conjugation	+(C5 H9 N O4)	-0.00146	-3.02	483.237	483.235	542.249	20.367		No MS2	[M-H+HAc]-1	716618
C31 H40 N4 O7 S	Catharanthine Sulfate	Nitro Reduction, Oxidative Deamination to Ketone, GSH Conjugation 2	+(C10 H16 N2 O5 S)	-0.00525	-8.58	612.262	612.257	613.264	20.525	15.38	DDA for preferred ion	[M+H]+1	716012
C26 H29 N3 O3	Catharanthine Sulfate	Dehydration, Oxidative Deamination to Ketone, Ornitine Conjugation	+(C5 H5 N O)	-0.00414	-9.59	431.221	431.217	449.251	19.19		No MS2	[M+NH4]+1	709600
C26 H32 N4 O3	Catharanthine Sulfate	Dehydration, Ornitine Conjugation	+(C5 H8 N2 O)	-0.00414	-9.23	448.247	448.243	449.251	19.19		No MS2	[M+H]+1	709600
C26 H32 N4 O3	Catharanthine Sulfate	Desaturation, Ornitine Conjugation	+(C5 H8 N2 O)	-0.00414	-9.23	448.247	448.243	449.251	19.19		No MS2	[M+H]+1	709600
C26 H34 N4 O4	Catharanthine Sulfate	Oxidation, Ornitine Conjugation	+(C5 H10 N2 O2)	-0.00414	-8.87	466.258	466.254	449.251	19.19		No MS2	[M+H-H2O]+1	709600
C26 H34 N4 O4	Catharanthine Sulfate	Dehydration, Ornitine Conjugation	+(C5 H10 N2 O2)	-0.00414	-8.87	466.258	466.254	449.251	19.19		No MS2	[M+H-H2O]+1	709600
C26 H34 N4 O4	Catharanthine Sulfate	Ornitine Conjugation	+(C5 H10 N2 O2)	-0.00414	-8.87	466.258	466.254	449.251	19.19		No MS2	[M+H-H2O]+1	709600
C23 H29 N3 O3	Catharanthine Sulfate	Reduction, Glycine Conjugation	+(C2 H5 N O)	-0.00267	-6.76	395.221	395.218	413.252	16.695		No MS2	[M+NH4]+1	700611
C25 H34 N4 O	Catharanthine Sulfate	Nitro Reduction, Ornitine Conjugation	-(O) +(C4 H10 N2)	0.00158	3.89	406.273	406.275	465.289	23.668		No MS2	[M-H+HAc]-1	693646
C26 H36 N4 O	Catharanthine Sulfate	Nitro Reduction, Ornitine Conjugation	-(O) +(C5 H12 N2)	0.00158	3.76	420.289	420.29	465.289	23.668		No MS2	[M+FA-H]-1	693646
C27 H34 N6 O3	Catharanthine Sulfate	Desaturation, Arginine Conjugation	+(C6 H10 N4 O)	-0.00136	-2.78	490.269	490.268	473.265	17.915		No MS2	[M+H-H2O]+1	683414
C27 H34 N6 O3	Catharanthine Sulfate	Dehydration, Arginine Conjugation	+(C6 H10 N4 O)	-0.00136	-2.78	490.269	490.268	473.265	17.915		No MS2	[M+H-H2O]+1	683414
C27 H32 N6 O2	Catharanthine Sulfate	Dehydration, Desaturation, Arginine Conjugation	+(C6 H8 N4)	-0.00136	-2.89	472.259	472.257	473.265	17.915		No MS2	[M+H]+1	683414
C26 H29 N O8	Catharanthine Sulfate	Oxidative Deamination to Ketone, Glucoside Conjugation	-(N) +(C5 H5 O6)	9e-05	0.18	483.189	483.189	482.182	16.652		No MS2	[M-H]-1	681365
C24 H27 N3 O2 S	Catharanthine Sulfate	Dehydration, Dehydration, Cysteine Conjugation 2	+(C3 H3 N S)	0.0035	8.32	421.182	421.186	439.22	13.061		No MS2	[M+NH4]+1	674955
C23 H27 N O5	Catharanthine Sulfate	Hydration, Oxidative Deamination to Alcohol, Acetylation	-(N) +(C2 H3 O3)	-0.00302	-7.61	397.189	397.186	439.22	13.062		No MS2	[M+ACN+H]+1	674955
C27 H36 N2 O7	Catharanthine Sulfate	Reduction, Glucoside Conjugation	+(C6 H12 O5)	-0.00068	-1.35	500.252	500.252	542.285	19.228		No MS2	[M+ACN+H]+1	672077
C21 H28 N2 O6 S	Catharanthine Sulfate	Hydration, Reduction, Sulfation	+(H4 O4 S)	-0.0028	-6.42	436.167	436.164	459.153	17.764		No MS2	[M+Na]+1	661279
C25 H30 N4 O2	Catharanthine Sulfate	Dehydration, Ornitine Conjugation	+(C4 H6 N2)	-0.00239	-5.72	418.237	418.234	460.268	18.424		No MS2	[M+ACN+H]+1	652420
C27 H36 N2 O7	Catharanthine Sulfate	Reduction, Glucoside Conjugation	+(C6 H12 O5)	0.0003	0.6	500.252	500.253	542.286	18.723		No MS2	[M+ACN+H]+1	650879
C31 H45 N5 O9 S	Catharanthine Sulfate	Hydration, Reduction, GSH Conjugation 2	+(C10 H21 N3 O7 S)	-0.00301	-4.53	663.294	663.291	644.273	20.365		No MS2	[M-H-H2O]-1	643683
C31 H43 N5 O8 S	Catharanthine Sulfate	Nitro Reduction, GSH Conjugation 1	+(C10 H19 N3 O6 S)	-0.00301	-4.66	645.283	645.28	644.273	20.365		No MS2	[M-H]-1	643683
C30 H41 N5 O6 S	Catharanthine Sulfate	Nitro Reduction, GSH Conjugation 2	+(C9 H17 N3 O4 S)	-0.00301	-5.02	599.278	599.275	644.273	20.365		No MS2	[M+FA-H]-1	643683
C31 H43 N5 O8 S	Catharanthine Sulfate	Reduction, GSH Conjugation 2	+(C10 H19 N3 O6 S)	-0.00301	-4.66	645.283	645.28	644.273	20.365		No MS2	[M-H]-1	643683
C27 H36 N2 O8	Catharanthine Sulfate	Reduction, Glucoside Conjugation	+(C6 H12 O6)	8e-05	0.15	516.247	516.247	558.281	17.807	66.67	DDA for other ion	[M+ACN+H]+1	638830
C27 H36 N2 O8	Catharanthine Sulfate	Nitro Reduction, Glucuronide Conjugation	+(C6 H12 O6)	8e-05	0.15	516.247	516.247	558.281	17.807	16.67	DDA for other ion	[M+ACN+H]+1	638830
C27 H36 N2 O8	Catharanthine Sulfate	Hydration, Glucoside Conjugation	+(C6 H12 O6)	8e-05	0.15	516.247	516.247	558.281	17.807	16.67	DDA for other ion	[M+ACN+H]+1	638830
C26 H32 N6 O3	Catharanthine Sulfate	Desaturation, Arginine Conjugation	+(C5 H8 N4 O)	-0.00134	-2.82	476.254	476.252	518.286	18.802		No MS2	[M+ACN+H]+1	635136
C21 H24 N2 O4 S	Catharanthine Sulfate	Dehydration, Reduction, Sulfation	+(O2 S)	-0.00299	-7.46	400.146	400.143	383.139	19.609		No MS2	[M+H-H2O]+1	632962
C23 H30 N2 O3 S	Catharanthine Sulfate	Nitro Reduction, Oxidative Deamination to Alcohol, Taurine Conjugation	+(C2 H6 O S)	0.00281	6.78	414.198	414.201	397.197	16.83		No MS2	[M+H-H2O]+1	630910
C20 H22 N2 O6 S	Catharanthine Sulfate	Oxidation, Sulfation	-(C H2) +(O4 S)	-0.00073	-1.75	418.12	418.119	417.112	23.443	11.11	DDA for preferred ion	[M-H]-1	630190
C26 H31 N5 O4	Catharanthine Sulfate	Oxidative Deamination to Ketone, Arginine Conjugation	+(C5 H7 N3 O2)	-0.00367	-7.69	477.238	477.234	478.241	17.693		No MS2	[M+H]+1	626213
C27 H40 N6 O2	Catharanthine Sulfate	Hydration, Nitro Reduction, Arginine Conjugation	+(C6 H16 N4)	0.00135	2.8	480.321	480.323	522.356	20.081		No MS2	[M+ACN+H]+1	622328
C31 H35 N3 O10 S	Catharanthine Sulfate	Oxidative Deamination to Alcohol, Oxidative Deamination to Ketone, GSH Conjugation 1	+(C10 H11 N O8 S)	0.00306	4.77	641.204	641.207	664.197	15.945		No MS2	[M+Na]+1	620160
C27 H40 N6 O6	Catharanthine Sulfate	Hydration, Arginine Conjugation	+(C6 H16 N4 O4)	0.00077	1.41	544.301	544.302	603.316	24.163		No MS2	[M-H+HAc]-1	619195
C31 H40 N4 O7 S	Catharanthine Sulfate	Nitro Reduction, Oxidative Deamination to Ketone, GSH Conjugation 2	+(C10 H16 N2 O5 S)	0.00189	3.08	612.262	612.264	613.271	16.592	0.84	DDA for preferred ion	[M+H]+1	615148
C26 H38 N4 O3	Catharanthine Sulfate	Nitro Reduction, Ornitine Conjugation	+(C5 H14 N2 O)	-0.00046	-1.02	454.294	454.294	453.287	23.677		No MS2	[M-H]-1	606390
C27 H36 N2 O9	Catharanthine Sulfate	Hydration, Oxidation, Glucoside Conjugation	+(C6 H12 O7)	0.00536	10.07	532.242	532.247	591.261	24.398		No MS2	[M-H+HAc]-1	597519
C27 H36 N2 O9	Catharanthine Sulfate	Hydration, Glucoside Conjugation	+(C6 H12 O7)	0.00536	10.07	532.242	532.247	591.261	24.398		No MS2	[M-H+HAc]-1	597519
C27 H36 N2 O9	Catharanthine Sulfate	Glucoside Conjugation	+(C6 H12 O7)	0.00536	10.07	532.242	532.247	591.261	24.398		No MS2	[M-H+HAc]-1	597519
C23 H31 N3 O6 S	Catharanthine Sulfate	Taurine Conjugation	+(C2 H7 N O4 S)	-0.00404	-8.46	477.193	477.189	478.197	18.423		No MS2	[M+H]+1	596602
C23 H28 N2 O6 S	Catharanthine Sulfate	Hydration, Oxidative Deamination to Ketone, Taurine Conjugation	+(C2 H4 O4 S)	-0.00404	-8.78	460.167	460.163	478.197	18.423		No MS2	[M+NH4]+1	596602
C21 H28 N2 O6 S	Catharanthine Sulfate	Hydration, Reduction, Sulfation	+(H4 O4 S)	-0.00404	-9.26	436.167	436.163	478.197	18.423		No MS2	[M+ACN+H]+1	596602
C23 H31 N3 O6 S	Catharanthine Sulfate	Hydration, Taurine Conjugation	+(C2 H7 N O4 S)	-0.00404	-8.46	477.193	477.189	478.197	18.423		No MS2	[M+H]+1	596602
C23 H28 N2 O6 S	Catharanthine Sulfate	Oxidative Deamination to Alcohol, Taurine Conjugation	+(C2 H4 O4 S)	-0.00404	-8.78	460.167	460.163	478.197	18.423		No MS2	[M+NH4]+1	596602
C23 H33 N3 O7 S	Catharanthine Sulfate	Hydration, Taurine Conjugation	+(C2 H9 N O5 S)	-0.00404	-8.16	495.204	495.2	478.197	18.423		No MS2	[M+H-H2O]+1	596602
C23 H31 N3 O6 S	Catharanthine Sulfate	Hydration, Oxidation, Taurine Conjugation	+(C2 H7 N O4 S)	-0.00404	-8.46	477.193	477.189	478.197	18.423		No MS2	[M+H]+1	596602
C27 H36 N2 O8	Catharanthine Sulfate	Hydration, Glucoside Conjugation	+(C6 H12 O6)	0.00056	1.09	516.247	516.248	558.282	18.054		No MS2	[M+ACN+H]+1	594899
C27 H36 N2 O8	Catharanthine Sulfate	Nitro Reduction, Glucuronide Conjugation	+(C6 H12 O6)	0.00056	1.09	516.247	516.248	558.282	18.054		No MS2	[M+ACN+H]+1	594899
C27 H36 N2 O8	Catharanthine Sulfate	Reduction, Glucoside Conjugation	+(C6 H12 O6)	0.00056	1.09	516.247	516.248	558.282	18.054		No MS2	[M+ACN+H]+1	594899
C22 H30 N2 O5	Catharanthine Sulfate	Hydration, Methylation	+(C H6 O3)	-0.00134	-3.34	402.215	402.214	420.248	20.411	0	DDA for preferred ion	[M+NH4]+1	592306
C21 H22 O6	Catharanthine Sulfate	Oxidative Deamination to Alcohol, Oxidative Deamination to Ketone	-(H2 N2) +(O4)	0.00064	1.72	370.142	370.142	429.156	24.614		No MS2	[M-H+HAc]-1	589874
C27 H32 N6 O3	Catharanthine Sulfate	Desaturation, Desaturation, Arginine Conjugation	+(C6 H8 N4 O)	-0.00131	-2.68	488.254	488.252	471.249	16.801		No MS2	[M+H-H2O]+1	588816
C23 H24 N2 O5	Catharanthine Sulfate	Oxidation, Oxidative Deamination to Ketone, Glycine Conjugation	+(C2 O3)	0.00149	3.65	408.169	408.17	453.168	16.387		No MS2	[M+FA-H]-1	584807
C23 H24 N2 O5	Catharanthine Sulfate	Oxidative Deamination to Ketone, Glycine Conjugation	+(C2 O3)	0.00149	3.65	408.169	408.17	453.168	16.387		No MS2	[M+FA-H]-1	584807
C31 H42 N4 O10 S	Catharanthine Sulfate	Hydration, Oxidative Deamination to Alcohol, GSH Conjugation 2	+(C10 H18 N2 O8 S)	0.0017	2.57	662.262	662.264	661.257	26.235		No MS2	[M-H]-1	582931
C20 H22 N2 O3	Catharanthine Sulfate	Oxidation	-(C H2) +(O)	-0.00122	-3.59	338.163	338.162	321.159	19.143		No MS2	[M+H-H2O]+1	575936
C20 H20 N2 O2	Catharanthine Sulfate	Desaturation	-(C H4)	-0.00122	-3.8	320.152	320.151	321.159	19.143		No MS2	[M+H]+1	575936
C20 H17 N O2	Catharanthine Sulfate	Dehydration, Oxidative Deamination to Ketone	-(C H7 N)	-0.00122	-4.01	303.126	303.125	321.159	19.143		No MS2	[M+NH4]+1	575936
C21 H20 O5	Catharanthine Sulfate	Oxidative Deamination to Alcohol, Oxidative Deamination to Ketone	-(H4 N2) +(O3)	0.00155	4.41	352.131	352.133	397.131	21.418		No MS2	[M+FA-H]-1	562109
C21 H20 O5	Catharanthine Sulfate	Oxidation, Oxidative Deamination to Alcohol, Oxidative Deamination to Ketone	-(H4 N2) +(O3)	0.00155	4.41	352.131	352.133	397.131	21.418		No MS2	[M+FA-H]-1	562109
C38 H56 N2 O4	Catharanthine Sulfate	Oxidation, Stearyl Conjugation	+(C17 H32 O2)	-0.00361	-5.97	604.424	604.42	646.454	21.747		No MS2	[M+ACN+H]+1	559899
C23 H27 N3 O	Catharanthine Sulfate	Desaturation, Nitro Reduction, Glycine Conjugation	-(O) +(C2 H3 N)	-0.00369	-10.23	361.215	361.212	379.246	20.169	56.25	DDA for preferred ion	[M+NH4]+1	541239
C26 H34 N4 O6	Catharanthine Sulfate	Glutamine Conjugation	+(C5 H10 N2 O4)	0.00253	5.09	498.248	498.25	557.264	22.898		No MS2	[M-H+HAc]-1	538256
C26 H34 N4 O6	Catharanthine Sulfate	Hydration, Glutamine Conjugation	+(C5 H10 N2 O4)	0.00253	5.09	498.248	498.25	557.264	22.898		No MS2	[M-H+HAc]-1	538256
C26 H34 N4 O6	Catharanthine Sulfate	Hydration, Oxidation, Glutamine Conjugation	+(C5 H10 N2 O4)	0.00253	5.09	498.248	498.25	557.264	22.898		No MS2	[M-H+HAc]-1	538256
C21 H22 O4	Catharanthine Sulfate	Oxidative Deamination to Alcohol, Oxidative Deamination to Ketone, Reduction	-(H2 N2) +(O2)	-0.00256	-7.58	338.152	338.149	337.142	17.812		No MS2	[M-H]-1	535937
C23 H33 N3 O5 S	Catharanthine Sulfate	Hydration, Reduction, Taurine Conjugation	+(C2 H9 N O3 S)	-0.00499	-10.77	463.214	463.209	508.207	18.779		No MS2	[M+FA-H]-1	532486
C24 H35 N3 O7 S	Catharanthine Sulfate	Hydration, Cysteine Conjugation 2	+(C3 H11 N O5 S)	-0.00499	-9.8	509.22	509.215	508.207	18.779		No MS2	[M-H]-1	532486
C21 H28 N2 O2	Catharanthine Sulfate	Nitro Reduction	+(H4)	-0.00119	-3.51	340.215	340.214	341.221	18.384		No MS2	[M+H]+1	532119
C21 H25 N O2	Catharanthine Sulfate	Nitro Reduction, Oxidative Deamination to Alcohol	-(N) +(H)	-0.00119	-3.69	323.189	323.187	341.221	18.384		No MS2	[M+NH4]+1	532119
C21 H25 N O2	Catharanthine Sulfate	Hydration, Nitro Reduction, Oxidative Deamination to Ketone	-(N) +(H)	-0.00119	-3.69	323.189	323.187	341.221	18.384		No MS2	[M+NH4]+1	532119
C21 H28 N2 O2	Catharanthine Sulfate	Hydration, Nitro Reduction, Oxidation	+(H4)	-0.00119	-3.51	340.215	340.214	341.221	18.384		No MS2	[M+H]+1	532119
C21 H30 N2 O3	Catharanthine Sulfate	Hydration, Nitro Reduction	+(H6 O)	-0.00119	-3.33	358.226	358.224	341.221	18.384		No MS2	[M+H-H2O]+1	532119
C21 H28 N2 O2	Catharanthine Sulfate	Hydration, Nitro Reduction	+(H4)	-0.00119	-3.51	340.215	340.214	341.221	18.384		No MS2	[M+H]+1	532119
C21 H27 N O3	Catharanthine Sulfate	Nitro Reduction, Oxidative Deamination to Alcohol	-(N) +(H3 O)	-0.00074	-2.18	341.199	341.198	342.206	12.335		No MS2	[M+H]+1	531490
C26 H38 N4 O3	Catharanthine Sulfate	Nitro Reduction, Ornitine Conjugation	+(C5 H14 N2 O)	-0.00162	-3.57	454.294	454.293	453.285	19.084		No MS2	[M-H]-1	526753
C21 H28 N2 O3	Catharanthine Sulfate	Nitro Reduction, Oxidation	+(H4 O)	0.00139	3.89	356.21	356.211	355.204	20.154		No MS2	[M-H]-1	524885
C20 H26 N2 O	Catharanthine Sulfate	Hydration, Nitro Reduction	-(C O) +(H2)	0.00139	4.47	310.205	310.206	355.204	20.154		No MS2	[M+FA-H]-1	524885
C21 H28 N2 O3	Catharanthine Sulfate	Hydration, Reduction	+(H4 O)	0.00139	3.89	356.21	356.211	355.204	20.154		No MS2	[M-H]-1	524885
C31 H42 N4 O7 S	Catharanthine Sulfate	Nitro Reduction, Oxidative Deamination to Alcohol, GSH Conjugation 2	+(C10 H18 N2 O5 S)	-0.00466	-7.59	614.277	614.273	597.269	17.34		No MS2	[M+H-H2O]+1	524246
C22 H27 N O4	Catharanthine Sulfate	Hydration, Oxidative Deamination to Alcohol, Methylation	-(N) +(C H3 O2)	-0.00104	-2.82	369.194	369.193	392.182	19.058		No MS2	[M+Na]+1	522299
C26 H38 N4 O3	Catharanthine Sulfate	Nitro Reduction, Ornitine Conjugation	+(C5 H14 N2 O)	-0.00049	-1.09	454.294	454.294	453.287	23.144		No MS2	[M-H]-1	518618
C27 H40 N6 O5	Catharanthine Sulfate	Reduction, Arginine Conjugation	+(C6 H16 N4 O3)	-0.00051	-0.97	528.306	528.306	511.302	17.581		No MS2	[M+H-H2O]+1	518017
C27 H38 N6 O4	Catharanthine Sulfate	Reduction, Arginine Conjugation	+(C6 H14 N4 O2)	-0.00051	-1.01	510.295	510.295	511.302	17.581		No MS2	[M+H]+1	518017
C27 H35 N5 O4	Catharanthine Sulfate	Oxidative Deamination to Alcohol, Arginine Conjugation	+(C6 H11 N3 O2)	-0.00051	-1.04	493.269	493.268	511.302	17.581		No MS2	[M+NH4]+1	518017
C27 H38 N6 O4	Catharanthine Sulfate	Hydration, Arginine Conjugation	+(C6 H14 N4 O2)	-0.00051	-1.01	510.295	510.295	511.302	17.581		No MS2	[M+H]+1	518017
C27 H35 N5 O4	Catharanthine Sulfate	Oxidative Deamination to Alcohol, Arginine Conjugation	+(C6 H11 N3 O2)	0.00301	6.1	493.269	493.272	552.286	20.414		No MS2	[M-H+HAc]-1	516722
C39 H62 N2 O6	Catharanthine Sulfate	Hydration, Stearyl Conjugation	+(C18 H38 O4)	4e-05	0.06	654.461	654.461	653.454	22.506		No MS2	[M-H]-1	515987
C37 H58 N2 O4	Catharanthine Sulfate	Hydration, Reduction, Palmitoyl Conjugation	+(C16 H34 O2)	4e-05	0.07	594.44	594.44	653.454	22.506		No MS2	[M-H+HAc]-1	515987
C31 H43 N5 O7 S	Catharanthine Sulfate	Nitro Reduction, Oxidation, GSH Conjugation 2	+(C10 H19 N3 O5 S)	0.00242	3.84	629.288	629.291	674.289	20.294		No MS2	[M+FA-H]-1	514832
C31 H43 N5 O7 S	Catharanthine Sulfate	Nitro Reduction, GSH Conjugation 2	+(C10 H19 N3 O5 S)	0.00242	3.84	629.288	629.291	674.289	20.294		No MS2	[M+FA-H]-1	514832
C23 H27 N3 O3 S	Catharanthine Sulfate	Dehydration, Taurine Conjugation	+(C2 H3 N O S)	-2e-05	-0.04	425.177	425.177	443.211	16.65	0	DDA for preferred ion	[M+NH4]+1	513932
C23 H27 N3 O3 S	Catharanthine Sulfate	Dehydration, Cysteine Conjugation 2	+(C2 H3 N O S)	-2e-05	-0.04	425.177	425.177	443.211	16.65	0	DDA for preferred ion	[M+NH4]+1	513932
C27 H36 N6 O3	Catharanthine Sulfate	Arginine Conjugation	+(C6 H12 N4 O)	-0.00501	-10.17	492.285	492.28	515.269	12.663		No MS2	[M+Na]+1	513237
C20 H24 N2 O6 S	Catharanthine Sulfate	Hydration, Sulfation	-(C) +(O4 S)	-0.00064	-1.51	420.136	420.135	419.128	24.621	6.67	DDA for preferred ion	[M-H]-1	505349
C39 H62 N2 O6	Catharanthine Sulfate	Hydration, Stearyl Conjugation	+(C18 H38 O4)	-0.00615	-9.4	654.461	654.455	672.488	24.969		No MS2	[M+NH4]+1	504254
C26 H34 N2 O8	Catharanthine Sulfate	Hydration, Glucoside Conjugation	+(C5 H10 O6)	0.00053	1.05	502.232	502.232	520.266	17.216		No MS2	[M+NH4]+1	503804
C24 H33 N3 O3 S	Catharanthine Sulfate	Nitro Reduction, Oxidation, Cysteine Conjugation 2	+(C3 H9 N O S)	0.00427	9.64	443.224	443.229	461.262	20.544		No MS2	[M+NH4]+1	503523
C24 H33 N3 O3 S	Catharanthine Sulfate	Nitro Reduction, Cysteine Conjugation 2	+(C3 H9 N O S)	0.00427	9.64	443.224	443.229	461.262	20.544		No MS2	[M+NH4]+1	503523
C22 H22 O4	Catharanthine Sulfate	Oxidative Deamination to Alcohol, Oxidative Deamination to Ketone, Methylation	-(H2 N2) +(C O2)	-0.00344	-9.84	350.152	350.148	392.182	19.058		No MS2	[M+ACN+H]+1	502038
C26 H30 N2 O9	Catharanthine Sulfate	Oxidation, Glucuronide Conjugation	+(C5 H6 O7)	0.00142	2.75	514.195	514.197	513.189	16.903		No MS2	[M-H]-1	500959
C26 H36 N4 O3	Catharanthine Sulfate	Reduction, Ornitine Conjugation	+(C5 H12 N2 O)	0.00125	2.76	452.279	452.28	433.262	23.645		No MS2	[M-H-H2O]-1	500792
C26 H34 N4 O2	Catharanthine Sulfate	Nitro Reduction, Glutamine Conjugation	+(C5 H10 N2)	0.00125	2.87	434.268	434.269	433.262	23.645		No MS2	[M-H]-1	500792
C21 H22 O2	Catharanthine Sulfate	Nitro Reduction, Oxidative Deamination to Alcohol, Oxidative Deamination to Ketone	-(H2 N2)	-0.00209	-6.83	306.162	306.16	329.149	9.343	28.57	DDA for preferred ion	[M+Na]+1	500249
C31 H37 N3 O10 S	Catharanthine Sulfate	Oxidative Deamination to Alcohol, Oxidative Deamination to Ketone, GSH Conjugation 2	+(C10 H13 N O8 S)	-0.00264	-4.11	643.22	643.217	666.207	11.241		No MS2	[M+Na]+1	489712
C21 H26 N2 O5	Catharanthine Sulfate	Hydration, Oxidation	+(H2 O3)	0.00101	2.6	386.184	386.185	431.183	17.863		No MS2	[M+FA-H]-1	487251
C21 H26 N2 O5	Catharanthine Sulfate	Oxidation	+(H2 O3)	0.00101	2.6	386.184	386.185	431.183	17.863		No MS2	[M+FA-H]-1	487251
C21 H26 N2 O5	Catharanthine Sulfate	Hydration, Oxidation, Oxidation	+(H2 O3)	0.00101	2.6	386.184	386.185	431.183	17.863		No MS2	[M+FA-H]-1	487251
C21 H26 N2 O2	Catharanthine Sulfate	Nitro Reduction, Oxidation	+(H2)	-0.00108	-3.2	338.199	338.198	337.191	22.611		No MS2	[M-H]-1	487155
C21 H26 N2 O2	Catharanthine Sulfate	Reduction	+(H2)	-0.00108	-3.2	338.199	338.198	337.191	22.611		No MS2	[M-H]-1	487155
C21 H26 N2 O2	Catharanthine Sulfate	Desaturation, Nitro Reduction	+(H2)	-0.00108	-3.2	338.199	338.198	337.191	22.611		No MS2	[M-H]-1	487155
C21 H28 N2 O3	Catharanthine Sulfate	Hydration, Reduction	+(H4 O)	-0.00108	-3.03	356.21	356.209	337.191	22.611		No MS2	[M-H-H2O]-1	487155
C21 H28 N2 O3	Catharanthine Sulfate	Nitro Reduction, Oxidation	+(H4 O)	-0.00108	-3.03	356.21	356.209	337.191	22.611		No MS2	[M-H-H2O]-1	487155
C20 H24 N2	Catharanthine Sulfate	Nitro Reduction	-(C O2)	-0.00108	-3.7	292.194	292.193	337.191	22.611		No MS2	[M+FA-H]-1	487155
C27 H40 N6 O3	Catharanthine Sulfate	Nitro Reduction, Arginine Conjugation	+(C6 H16 N4 O)	0.00103	2.07	496.316	496.317	497.324	17.432		No MS2	[M+H]+1	479266
C26 H32 N6 O3	Catharanthine Sulfate	Desaturation, Arginine Conjugation	+(C5 H8 N4 O)	-0.00409	-8.59	476.254	476.25	518.283	19.307		No MS2	[M+ACN+H]+1	476867
C26 H36 N4 O4	Catharanthine Sulfate	Reduction, Ornitine Conjugation	+(C5 H12 N2 O2)	-0.00432	-9.23	468.274	468.269	469.277	18.049		No MS2	[M+H]+1	474470
C26 H36 N4 O4	Catharanthine Sulfate	Hydration, Ornitine Conjugation	+(C5 H12 N2 O2)	-0.00432	-9.23	468.274	468.269	469.277	18.049		No MS2	[M+H]+1	474470
C26 H38 N4 O5	Catharanthine Sulfate	Reduction, Ornitine Conjugation	+(C5 H14 N2 O3)	-0.00432	-8.89	486.284	486.28	469.277	18.049		No MS2	[M+H-H2O]+1	474470
C26 H33 N3 O4	Catharanthine Sulfate	Oxidative Deamination to Alcohol, Ornitine Conjugation	+(C5 H9 N O2)	-0.00432	-9.58	451.247	451.243	469.277	18.049		No MS2	[M+NH4]+1	474470
C26 H36 N4 O4	Catharanthine Sulfate	Nitro Reduction, Glutamine Conjugation	+(C5 H12 N2 O2)	-0.00432	-9.23	468.274	468.269	469.277	18.049		No MS2	[M+H]+1	474470
C26 H38 N4 O3	Catharanthine Sulfate	Nitro Reduction, Ornitine Conjugation	+(C5 H14 N2 O)	-0.00062	-1.35	454.294	454.294	453.286	23.43		No MS2	[M-H]-1	473856
C24 H30 N2 O6 S	Catharanthine Sulfate	Hydration, Oxidative Deamination to Ketone, Cysteine Conjugation 2	+(C3 H6 O4 S)	0.00211	4.44	474.182	474.185	457.181	15.975		No MS2	[M+H-H2O]+1	472973
C24 H30 N2 O6 S	Catharanthine Sulfate	Oxidative Deamination to Alcohol, Cysteine Conjugation 2	+(C3 H6 O4 S)	0.00211	4.44	474.182	474.185	457.181	15.975		No MS2	[M+H-H2O]+1	472973
C24 H28 N2 O5 S	Catharanthine Sulfate	Oxidative Deamination to Ketone, Cysteine Conjugation 2	+(C3 H4 O3 S)	0.00211	4.62	456.172	456.174	457.181	15.975		No MS2	[M+H]+1	472973
C23 H30 N2 O6 S	Catharanthine Sulfate	Hydration, Oxidative Deamination to Alcohol, Taurine Conjugation	+(C2 H6 O4 S)	0.00132	2.86	462.182	462.184	521.198	19.955		No MS2	[M-H+HAc]-1	470861
C24 H32 N2 O6 S	Catharanthine Sulfate	Hydration, Oxidative Deamination to Alcohol, Cysteine Conjugation 2	+(C3 H8 O4 S)	0.00104	2.19	476.198	476.199	521.198	19.956		No MS2	[M+FA-H]-1	470861
C26 H38 N4 O3	Catharanthine Sulfate	Nitro Reduction, Ornitine Conjugation	+(C5 H14 N2 O)	-0.0015	-3.3	454.294	454.293	453.286	17.744		No MS2	[M-H]-1	464076
C24 H24 N2 O4 S	Catharanthine Sulfate	Dehydration, Oxidative Deamination to Ketone, Cysteine Conjugation 1	+(C3 O2 S)	0.00296	6.79	436.146	436.149	417.131	24.62		No MS2	[M-H-H2O]-1	463760
C27 H28 N2 O6	Catharanthine Sulfate	Dehydration, Dehydration, Glucuronide Conjugation	+(C6 H4 O4)	0.00441	9.26	476.195	476.199	521.198	19.956		No MS2	[M+FA-H]-1	463266
C23 H28 N2 O4	Catharanthine Sulfate	Reduction, Acetylation	+(C2 H4 O2)	-0.00069	-1.73	396.205	396.204	441.202	16.088		No MS2	[M+FA-H]-1	456833
C23 H28 N2 O4	Catharanthine Sulfate	Hydration, Acetylation	+(C2 H4 O2)	-0.00069	-1.73	396.205	396.204	441.202	16.088		No MS2	[M+FA-H]-1	456833
C26 H32 N4 O6	Catharanthine Sulfate	Oxidation, Oxidation, Glutamine Conjugation	+(C5 H8 N2 O4)	0.00173	3.49	496.232	496.234	541.232	22.66		No MS2	[M+FA-H]-1	454859
C26 H32 N4 O6	Catharanthine Sulfate	Desaturation, Glutamine Conjugation	+(C5 H8 N2 O4)	0.00173	3.49	496.232	496.234	541.232	22.66		No MS2	[M+FA-H]-1	454859
C26 H32 N4 O6	Catharanthine Sulfate	Oxidation, Glutamine Conjugation	+(C5 H8 N2 O4)	0.00173	3.49	496.232	496.234	541.232	22.66		No MS2	[M+FA-H]-1	454859
C24 H27 N O6 S	Catharanthine Sulfate	Oxidative Deamination to Alcohol, Oxidative Deamination to Ketone, Cysteine Conjugation 2	-(N) +(C3 H3 O4 S)	-0.00165	-3.62	457.156	457.154	499.188	19.956		No MS2	[M+ACN+H]+1	452385
C21 H21 N O6 S	Catharanthine Sulfate	Oxidative Deamination to Ketone, Sulfation	-(H3 N) +(O4 S)	0.00335	8.07	415.109	415.112	474.126	19.326		No MS2	[M-H+HAc]-1	449736
C31 H37 N5 O7 S	Catharanthine Sulfate	Dehydration, GSH Conjugation 1	+(C10 H13 N3 O5 S)	-0.00022	-0.35	623.241	623.241	682.255	21.839		No MS2	[M-H+HAc]-1	448630
C31 H42 N4 O10 S	Catharanthine Sulfate	Hydration, Oxidative Deamination to Alcohol, GSH Conjugation 2	+(C10 H18 N2 O8 S)	0.00385	5.81	662.262	662.266	643.248	1.329		No MS2	[M-H-H2O]-1	446366
C31 H40 N4 O9 S	Catharanthine Sulfate	Oxidative Deamination to Alcohol, GSH Conjugation 2	+(C10 H16 N2 O7 S)	0.00385	5.97	644.252	644.255	643.248	1.329		No MS2	[M-H]-1	446366
C26 H38 N4 O3	Catharanthine Sulfate	Nitro Reduction, Ornitine Conjugation	+(C5 H14 N2 O)	-0.00037	-0.82	454.294	454.294	453.287	26.208		No MS2	[M-H]-1	445201
C26 H32 N4 O5	Catharanthine Sulfate	Dehydration, Glutamine Conjugation	+(C5 H8 N2 O3)	-0.00477	-9.93	480.237	480.233	481.24	17.128		No MS2	[M+H]+1	441657
C26 H34 N4 O6	Catharanthine Sulfate	Glutamine Conjugation	+(C5 H10 N2 O4)	-0.00477	-9.57	498.248	498.243	481.24	17.128		No MS2	[M+H-H2O]+1	441657
C26 H34 N4 O6	Catharanthine Sulfate	Hydration, Oxidation, Glutamine Conjugation	+(C5 H10 N2 O4)	-0.00477	-9.57	498.248	498.243	481.24	17.128		No MS2	[M+H-H2O]+1	441657
C26 H32 N4 O5	Catharanthine Sulfate	Oxidation, Glutamine Conjugation	+(C5 H8 N2 O3)	-0.00477	-9.93	480.237	480.233	481.24	17.128		No MS2	[M+H]+1	441657
C26 H32 N4 O5	Catharanthine Sulfate	Glutamine Conjugation	+(C5 H8 N2 O3)	-0.00477	-9.93	480.237	480.233	481.24	17.128		No MS2	[M+H]+1	441657
C26 H29 N3 O5	Catharanthine Sulfate	Oxidative Deamination to Ketone, Glutamine Conjugation	+(C5 H5 N O3)	-0.00477	-10.3	463.211	463.206	481.24	17.128		No MS2	[M+NH4]+1	441657
C26 H34 N4 O6	Catharanthine Sulfate	Hydration, Glutamine Conjugation	+(C5 H10 N2 O4)	-0.00477	-9.57	498.248	498.243	481.24	17.128		No MS2	[M+H-H2O]+1	441657
C31 H43 N5 O8 S	Catharanthine Sulfate	Nitro Reduction, GSH Conjugation 1	+(C10 H19 N3 O6 S)	-0.00574	-8.9	645.283	645.277	690.276	20.787		No MS2	[M+FA-H]-1	439996
C31 H43 N5 O8 S	Catharanthine Sulfate	Reduction, GSH Conjugation 2	+(C10 H19 N3 O6 S)	-0.00574	-8.9	645.283	645.277	690.276	20.787		No MS2	[M+FA-H]-1	439996
C30 H41 N5 O8 S	Catharanthine Sulfate	Reduction, GSH Conjugation 2	+(C9 H17 N3 O6 S)	-0.00574	-9.09	631.268	631.262	690.276	20.787		No MS2	[M-H+HAc]-1	439996
C25 H32 N4 O2	Catharanthine Sulfate	Nitro Reduction, Glutamine Conjugation	+(C4 H8 N2)	-0.00205	-4.88	420.253	420.25	401.233	20.728		No MS2	[M-H-H2O]-1	430699
C21 H22 O4	Catharanthine Sulfate	Oxidative Deamination to Alcohol, Oxidative Deamination to Ketone, Reduction	-(H2 N2) +(O2)	-0.00274	-8.12	338.152	338.149	339.156	15.198	0	DDA for preferred ion	[M+H]+1	429265
C39 H53 N O3	Catharanthine Sulfate	Dehydration, Oxidative Deamination to Ketone, Stearyl Conjugation	-(N) +(C18 H29 O)	0.00118	2.02	583.403	583.404	606.393	23.759		No MS2	[M+Na]+1	424711
C26 H36 N4 O4	Catharanthine Sulfate	Hydration, Ornitine Conjugation	+(C5 H12 N2 O2)	-0.00408	-8.71	468.274	468.27	469.277	10.551		No MS2	[M+H]+1	420809
C26 H38 N4 O5	Catharanthine Sulfate	Reduction, Ornitine Conjugation	+(C5 H14 N2 O3)	-0.00408	-8.38	486.284	486.28	469.277	10.551		No MS2	[M+H-H2O]+1	420809
C26 H36 N4 O4	Catharanthine Sulfate	Nitro Reduction, Glutamine Conjugation	+(C5 H12 N2 O2)	-0.00408	-8.71	468.274	468.27	469.277	10.551		No MS2	[M+H]+1	420809
C26 H36 N4 O4	Catharanthine Sulfate	Reduction, Ornitine Conjugation	+(C5 H12 N2 O2)	-0.00408	-8.71	468.274	468.27	469.277	10.551		No MS2	[M+H]+1	420809
C26 H33 N3 O4	Catharanthine Sulfate	Oxidative Deamination to Alcohol, Ornitine Conjugation	+(C5 H9 N O2)	-0.00408	-9.03	451.247	451.243	469.277	10.551		No MS2	[M+NH4]+1	420809
C24 H24 N2 O5 S	Catharanthine Sulfate	Desaturation, Oxidative Deamination to Ketone, Cysteine Conjugation 1	+(C3 O3 S)	-0.00153	-3.38	452.141	452.139	497.137	1.253		No MS2	[M+FA-H]-1	414504
C25 H27 N3 O5	Catharanthine Sulfate	Oxidative Deamination to Ketone, Glutamine Conjugation	+(C4 H3 N O3)	-0.00181	-4.03	449.195	449.193	432.19	19.828		No MS2	[M+H-H2O]+1	406641
C23 H27 N3 O4	Catharanthine Sulfate	Glycine Conjugation	+(C2 H3 N O2)	0.00059	1.45	409.2	409.201	432.19	19.828		No MS2	[M+Na]+1	406641
C23 H27 N3 O4	Catharanthine Sulfate	Oxidation, Glycine Conjugation	+(C2 H3 N O2)	0.00059	1.45	409.2	409.201	432.19	19.828		No MS2	[M+Na]+1	406641
C23 H27 N3 O4	Catharanthine Sulfate	Dehydration, Glycine Conjugation	+(C2 H3 N O2)	0.00059	1.45	409.2	409.201	432.19	19.828		No MS2	[M+Na]+1	406641
C23 H22 N2 O4	Catharanthine Sulfate	Desaturation, Oxidative Deamination to Ketone, Glycine Conjugation	-(H2) +(C2 O2)	-0.00181	-4.64	390.158	390.156	432.19	19.828		No MS2	[M+ACN+H]+1	406641
C31 H45 N5 O8 S	Catharanthine Sulfate	Nitro Reduction, GSH Conjugation 2	+(C10 H21 N3 O6 S)	0.00223	3.44	647.299	647.301	692.299	20.497		No MS2	[M+FA-H]-1	405793
C25 H30 N4 O4	Catharanthine Sulfate	Glutamine Conjugation	+(C4 H6 N2 O2)	-0.00191	-4.24	450.227	450.225	473.214	15.432		No MS2	[M+Na]+1	396497
C31 H45 N5 O7 S	Catharanthine Sulfate	Hydration, Nitro Reduction, GSH Conjugation 2	+(C10 H21 N3 O5 S)	0.00212	3.37	631.304	631.306	690.32	22.049		No MS2	[M-H+HAc]-1	395052
C31 H40 N4 O7 S	Catharanthine Sulfate	Nitro Reduction, Oxidative Deamination to Ketone, GSH Conjugation 2	+(C10 H16 N2 O5 S)	-0.00485	-7.91	612.262	612.257	657.255	16.087		No MS2	[M+FA-H]-1	394448
C31 H37 N5 O7 S	Catharanthine Sulfate	Dehydration, GSH Conjugation 1	+(C10 H13 N3 O5 S)	-0.00566	-9.08	623.241	623.236	606.232	20.381		No MS2	[M+H-H2O]+1	393698
C31 H35 N5 O6 S	Catharanthine Sulfate	Dehydration, Dehydration, GSH Conjugation 1	+(C10 H11 N3 O4 S)	-0.00566	-9.35	605.231	605.225	606.232	20.381		No MS2	[M+H]+1	393698
C27 H36 N6 O4	Catharanthine Sulfate	Dehydration, Arginine Conjugation	+(C6 H12 N4 O2)	0.0004	0.79	508.28	508.28	491.277	18.796		No MS2	[M+H-H2O]+1	388285
C27 H36 N6 O4	Catharanthine Sulfate	Arginine Conjugation	+(C6 H12 N4 O2)	0.0004	0.79	508.28	508.28	491.277	18.796		No MS2	[M+H-H2O]+1	388285
C27 H31 N5 O3	Catharanthine Sulfate	Dehydration, Oxidative Deamination to Ketone, Arginine Conjugation	+(C6 H7 N3 O)	0.0004	0.85	473.243	473.243	491.277	18.796		No MS2	[M+NH4]+1	388285
C27 H34 N6 O3	Catharanthine Sulfate	Desaturation, Arginine Conjugation	+(C6 H10 N4 O)	0.0004	0.82	490.269	490.27	491.277	18.796		No MS2	[M+H]+1	388285
C27 H36 N6 O4	Catharanthine Sulfate	Oxidation, Arginine Conjugation	+(C6 H12 N4 O2)	0.0004	0.79	508.28	508.28	491.277	18.796		No MS2	[M+H-H2O]+1	388285
C27 H34 N6 O3	Catharanthine Sulfate	Dehydration, Arginine Conjugation	+(C6 H10 N4 O)	0.0004	0.82	490.269	490.27	491.277	18.796		No MS2	[M+H]+1	388285
C27 H36 N6 O	Catharanthine Sulfate	Desaturation, Nitro Reduction, Arginine Conjugation	-(O) +(C6 H12 N4)	-0.00152	-3.31	460.295	460.294	502.327	23.936		No MS2	[M+ACN+H]+1	387108
C27 H31 N5 O3	Catharanthine Sulfate	Dehydration, Oxidative Deamination to Ketone, Arginine Conjugation	+(C6 H7 N3 O)	-0.00456	-9.64	473.243	473.238	518.236	18.125		No MS2	[M+FA-H]-1	385679
C31 H38 N4 O7 S	Catharanthine Sulfate	Nitro Reduction, Oxidative Deamination to Ketone, GSH Conjugation 1	+(C10 H14 N2 O5 S)	0.00368	6.04	610.246	610.25	652.284	24.324		No MS2	[M+ACN+H]+1	381491
C26 H28 N2 O6	Catharanthine Sulfate	Oxidative Deamination to Alcohol, Oxidative Deamination to Ketone, Glutamine Conjugation	+(C5 H4 O4)	-0.00359	-7.72	464.195	464.191	445.173	20.155		No MS2	[M-H-H2O]-1	380850
C31 H40 N4 O9 S	Catharanthine Sulfate	Oxidative Deamination to Alcohol, GSH Conjugation 2	+(C10 H16 N2 O7 S)	-0.00404	-6.27	644.252	644.248	703.261	16.09		No MS2	[M-H+HAc]-1	378172
C21 H21 N O7 S	Catharanthine Sulfate	Oxidative Deamination to Ketone, Sulfation	-(H3 N) +(O5 S)	0.00159	3.7	431.104	431.105	476.104	16.655		No MS2	[M+FA-H]-1	370986
C21 H21 N O7 S	Catharanthine Sulfate	Oxidation, Oxidative Deamination to Ketone, Sulfation	-(H3 N) +(O5 S)	0.00159	3.7	431.104	431.105	476.104	16.655		No MS2	[M+FA-H]-1	370986
C21 H30 N2 O3	Catharanthine Sulfate	Hydration, Nitro Reduction	+(H6 O)	-0.00067	-1.88	358.226	358.225	341.222	19.652	25	DDA for preferred ion	[M+H-H2O]+1	360125
C21 H25 N O2	Catharanthine Sulfate	Hydration, Nitro Reduction, Oxidative Deamination to Ketone	-(N) +(H)	-0.00067	-2.09	323.189	323.188	341.222	19.652	25	DDA for preferred ion	[M+NH4]+1	360125
C21 H28 N2 O2	Catharanthine Sulfate	Hydration, Nitro Reduction	+(H4)	-0.00067	-1.98	340.215	340.214	341.222	19.652	25	DDA for preferred ion	[M+H]+1	360125
C21 H28 N2 O2	Catharanthine Sulfate	Nitro Reduction	+(H4)	-0.00067	-1.98	340.215	340.214	341.222	19.652	25	DDA for preferred ion	[M+H]+1	360125
C21 H28 N2 O2	Catharanthine Sulfate	Hydration, Nitro Reduction, Oxidation	+(H4)	-0.00067	-1.98	340.215	340.214	341.222	19.652	0	DDA for preferred ion	[M+H]+1	360125
C21 H25 N O2	Catharanthine Sulfate	Nitro Reduction, Oxidative Deamination to Alcohol	-(N) +(H)	-0.00067	-2.09	323.189	323.188	341.222	19.652	25	DDA for preferred ion	[M+NH4]+1	360125
C21 H21 N	Catharanthine Sulfate	Dehydration, Nitro Reduction, Oxidative Deamination to Ketone	-(H3 N O2)	-0.00057	-2	287.167	287.167	288.174	14.11	8.33	DDA for preferred ion	[M+H]+1	359250
C21 H23 N O	Catharanthine Sulfate	Nitro Reduction, Oxidative Deamination to Ketone	-(H N O)	-0.00057	-1.88	305.178	305.177	288.174	14.11	8.33	DDA for preferred ion	[M+H-H2O]+1	359250
C26 H34 N4 O2	Catharanthine Sulfate	Nitro Reduction, Glutamine Conjugation	+(C5 H10 N2)	0.00109	2.52	434.268	434.269	433.262	23.354		No MS2	[M-H]-1	354802
C26 H36 N4 O3	Catharanthine Sulfate	Reduction, Ornitine Conjugation	+(C5 H12 N2 O)	0.00109	2.42	452.279	452.28	433.262	23.354		No MS2	[M-H-H2O]-1	354802
C21 H22 O4	Catharanthine Sulfate	Oxidative Deamination to Alcohol, Oxidative Deamination to Ketone, Reduction	-(H2 N2) +(O2)	0.002	5.92	338.152	338.154	397.168	20.231		No MS2	[M-H+HAc]-1	354205
C37 H53 N O2	Catharanthine Sulfate	Nitro Reduction, Oxidative Deamination to Ketone, Palmitoyl Conjugation	-(N) +(C16 H29)	0.00319	5.86	543.408	543.411	585.445	23.193		No MS2	[M+ACN+H]+1	347498
C39 H56 N2 O2	Catharanthine Sulfate	Dehydration, Stearyl Conjugation	+(C18 H32)	0.00319	5.45	584.434	584.437	585.445	23.193		No MS2	[M+H]+1	347498
C26 H32 N6 O3	Catharanthine Sulfate	Desaturation, Arginine Conjugation	+(C5 H8 N4 O)	-0.00066	-1.38	476.254	476.253	457.236	17.294		No MS2	[M-H-H2O]-1	347077
C24 H35 N3 O7 S	Catharanthine Sulfate	Hydration, Cysteine Conjugation 2	+(C3 H11 N O5 S)	-0.00496	-9.74	509.22	509.215	508.207	16.547		No MS2	[M-H]-1	344185
C23 H33 N3 O5 S	Catharanthine Sulfate	Hydration, Reduction, Taurine Conjugation	+(C2 H9 N O3 S)	-0.00496	-10.7	463.214	463.209	508.207	16.547		No MS2	[M+FA-H]-1	344185
C31 H41 N5 O6 S	Catharanthine Sulfate	Nitro Reduction, GSH Conjugation 1	+(C10 H17 N3 O4 S)	0.0051	8.35	611.278	611.283	592.265	19.887		No MS2	[M-H-H2O]-1	337755
C27 H33 N5 O3	Catharanthine Sulfate	Dehydration, Oxidative Deamination to Alcohol, Arginine Conjugation	+(C6 H9 N3 O)	-0.0035	-7.36	475.258	475.255	456.237	23.289		No MS2	[M-H-H2O]-1	336839
C22 H24 N2 O5 S	Catharanthine Sulfate	Oxidative Deamination to Ketone, Taurine Conjugation	+(C O3 S)	0.00014	0.33	428.141	428.141	409.123	20.155		No MS2	[M-H-H2O]-1	334135
C23 H24 N2 O5 S	Catharanthine Sulfate	Oxidative Deamination to Ketone, Cysteine Conjugation 1	+(C2 O3 S)	0.00246	5.59	440.141	440.143	421.125	24.62		No MS2	[M-H-H2O]-1	331612
C23 H24 N2 O5 S	Catharanthine Sulfate	Desaturation, Oxidative Deamination to Ketone, Taurine Conjugation	+(C2 O3 S)	0.00246	5.59	440.141	440.143	421.125	24.62		No MS2	[M-H-H2O]-1	331612
C26 H28 N4 O3	Catharanthine Sulfate	Dehydration, Desaturation, Glutamine Conjugation	+(C5 H4 N2 O)	-0.00208	-4.69	444.216	444.214	467.203	18.009		No MS2	[M+Na]+1	329036
C23 H22 O5	Catharanthine Sulfate	Oxidative Deamination to Alcohol, Oxidative Deamination to Ketone, Acetylation	-(H2 N2) +(C2 O3)	0.00226	5.96	378.147	378.149	361.146	16.783		No MS2	[M+H-H2O]+1	328827
C21 H28 N2 O5 S	Catharanthine Sulfate	Nitro Reduction, Sulfation	+(H4 O3 S)	0.00085	2.02	420.172	420.173	419.165	24.624	0	DDA for preferred ion	[M-H]-1	322957
C24 H25 N3 O3 S	Catharanthine Sulfate	Dehydration, Desaturation, Cysteine Conjugation 1	+(C3 H N O S)	-0.00462	-10.62	435.162	435.157	480.155	4.497	0	DDA for preferred ion	[M+FA-H]-1	321612
C26 H32 N4 O6	Catharanthine Sulfate	Oxidation, Glutamine Conjugation	+(C5 H8 N2 O4)	0.00161	3.24	496.232	496.234	541.232	22.181		No MS2	[M+FA-H]-1	320336
C26 H32 N4 O6	Catharanthine Sulfate	Oxidation, Oxidation, Glutamine Conjugation	+(C5 H8 N2 O4)	0.00161	3.24	496.232	496.234	541.232	22.181		No MS2	[M+FA-H]-1	320336
C26 H32 N4 O6	Catharanthine Sulfate	Desaturation, Glutamine Conjugation	+(C5 H8 N2 O4)	0.00161	3.24	496.232	496.234	541.232	22.181		No MS2	[M+FA-H]-1	320336
C24 H30 N2 O3 S	Catharanthine Sulfate	Nitro Reduction, Oxidative Deamination to Ketone, Cysteine Conjugation 2	+(C3 H6 O S)	0.00351	8.23	426.198	426.201	468.235	12.849		No MS2	[M+ACN+H]+1	318968
C27 H31 N5 O3	Catharanthine Sulfate	Dehydration, Oxidative Deamination to Ketone, Arginine Conjugation	+(C6 H7 N3 O)	-0.00456	-9.64	473.243	473.238	518.236	18.372		No MS2	[M+FA-H]-1	318898
C26 H38 N4 O6	Catharanthine Sulfate	Hydration, Ornitine Conjugation	+(C5 H14 N2 O4)	0.00253	5.04	502.279	502.282	544.315	11.77	21.74	DDA for other ion	[M+ACN+H]+1	317711
C31 H40 N4 O9 S	Catharanthine Sulfate	Oxidative Deamination to Alcohol, GSH Conjugation 2	+(C10 H16 N2 O7 S)	-0.00367	-5.7	644.252	644.248	703.262	16.685		No MS2	[M-H+HAc]-1	317162
C26 H35 N3 O5	Catharanthine Sulfate	Hydration, Oxidative Deamination to Alcohol, Ornitine Conjugation	+(C5 H11 N O3)	-0.00022	-0.47	469.258	469.257	528.271	21.505	0	DDA for other ion	[M-H+HAc]-1	315700
C24 H27 N3 O3 S	Catharanthine Sulfate	Dehydration, Cysteine Conjugation 1	+(C3 H3 N O S)	0.0005	1.15	437.177	437.178	455.212	19.956		No MS2	[M+NH4]+1	315111
C26 H31 N3 O6	Catharanthine Sulfate	Hydration, Oxidative Deamination to Ketone, Glutamine Conjugation	+(C5 H7 N O4)	0.00298	6.2	481.221	481.224	526.222	17.651		No MS2	[M+FA-H]-1	307054
C26 H31 N3 O6	Catharanthine Sulfate	Oxidative Deamination to Alcohol, Glutamine Conjugation	+(C5 H7 N O4)	0.00298	6.2	481.221	481.224	526.222	17.651		No MS2	[M+FA-H]-1	307054
C27 H35 N5 O6	Catharanthine Sulfate	Oxidative Deamination to Ketone, Arginine Conjugation	+(C6 H11 N3 O4)	0.00034	0.64	525.259	525.259	548.248	20.211		No MS2	[M+Na]+1	306042
C26 H36 N4 O3	Catharanthine Sulfate	Reduction, Ornitine Conjugation	+(C5 H12 N2 O)	0.00175	3.86	452.279	452.28	451.274	27.104		No MS2	[M-H]-1	303458
C26 H38 N4 O4	Catharanthine Sulfate	Hydration, Reduction, Ornitine Conjugation	+(C5 H14 N2 O2)	0.00203	4.33	470.289	470.291	451.274	27.093		No MS2	[M-H-H2O]-1	303458
C25 H34 N4 O	Catharanthine Sulfate	Nitro Reduction, Ornitine Conjugation	-(O) +(C4 H10 N2)	0.00203	5.01	406.273	406.275	451.274	27.093		No MS2	[M+FA-H]-1	303458
C31 H40 N4 O7 S	Catharanthine Sulfate	Nitro Reduction, Oxidative Deamination to Ketone, GSH Conjugation 2	+(C10 H16 N2 O5 S)	-0.00373	-6.09	612.262	612.258	671.272	18.17		No MS2	[M-H+HAc]-1	301941
C26 H34 N6 O4	Catharanthine Sulfate	Oxidation, Arginine Conjugation	+(C5 H10 N4 O2)	0.00524	10.61	494.264	494.269	536.303	19.895		No MS2	[M+ACN+H]+1	294844
C31 H45 N5 O8 S	Catharanthine Sulfate	Nitro Reduction, GSH Conjugation 2	+(C10 H21 N3 O6 S)	-0.00413	-6.38	647.299	647.295	646.287	20.82		No MS2	[M-H]-1	294611
C31 H40 N4 O9 S	Catharanthine Sulfate	Oxidative Deamination to Alcohol, GSH Conjugation 2	+(C10 H16 N2 O7 S)	-0.00331	-5.13	644.252	644.248	703.262	16.434		No MS2	[M-H+HAc]-1	288278
C27 H33 N O6	Catharanthine Sulfate	Nitro Reduction, Oxidative Deamination to Ketone, Glucoside Conjugation	-(N) +(C6 H9 O4)	-0.00302	-6.46	467.231	467.228	468.235	12.848		No MS2	[M+H]+1	287208
C20 H26 N2 O	Catharanthine Sulfate	Hydration, Nitro Reduction	-(C O) +(H2)	-0.00053	-1.71	310.205	310.204	369.218	11.959		No MS2	[M-H+HAc]-1	286577
C22 H30 N2 O3	Catharanthine Sulfate	Hydration, Reduction, Methylation	+(C H6 O)	-0.00053	-1.44	370.226	370.225	369.218	11.959		No MS2	[M-H]-1	286577
C26 H36 N4 O3	Catharanthine Sulfate	Reduction, Ornitine Conjugation	+(C5 H12 N2 O)	0.00128	2.82	452.279	452.28	433.262	23.108		No MS2	[M-H-H2O]-1	282941
C26 H34 N4 O2	Catharanthine Sulfate	Nitro Reduction, Glutamine Conjugation	+(C5 H10 N2)	0.00128	2.94	434.268	434.269	433.262	23.108		No MS2	[M-H]-1	282941
C26 H30 N4 O2	Catharanthine Sulfate	Dehydration, Desaturation, Ornitine Conjugation	+(C5 H6 N2)	-0.00242	-5.63	430.237	430.234	448.268	12.325		No MS2	[M+NH4]+1	282235
C26 H38 N4 O3	Catharanthine Sulfate	Nitro Reduction, Ornitine Conjugation	+(C5 H14 N2 O)	-0.00028	-0.62	454.294	454.294	453.287	25.028		No MS2	[M-H]-1	282202
C27 H31 N5 O3	Catharanthine Sulfate	Dehydration, Oxidative Deamination to Ketone, Arginine Conjugation	+(C6 H7 N3 O)	-0.00456	-9.64	473.243	473.238	518.236	17.633		No MS2	[M+FA-H]-1	281231
C21 H22 N2 O4	Catharanthine Sulfate	Desaturation, Oxidation, Oxidation	-(H2) +(O2)	-0.00229	-6.25	366.158	366.156	411.154	23.144		No MS2	[M+FA-H]-1	279590
C21 H22 N2 O4	Catharanthine Sulfate	Desaturation, Oxidation	-(H2) +(O2)	-0.00229	-6.25	366.158	366.156	411.154	23.144		No MS2	[M+FA-H]-1	279590
C21 H22 N2 O4	Catharanthine Sulfate	Desaturation, Desaturation	-(H2) +(O2)	-0.00229	-6.25	366.158	366.156	411.154	23.144		No MS2	[M+FA-H]-1	279590
C23 H25 N3 O4 S	Catharanthine Sulfate	Desaturation, Desaturation, Taurine Conjugation	+(C2 H N O2 S)	1e-05	0.01	439.157	439.157	484.155	19.318		No MS2	[M+FA-H]-1	277887
C23 H25 N3 O4 S	Catharanthine Sulfate	Desaturation, Cysteine Conjugation 1	+(C2 H N O2 S)	1e-05	0.01	439.157	439.157	484.155	19.318		No MS2	[M+FA-H]-1	277887
C31 H45 N5 O7 S	Catharanthine Sulfate	Hydration, Nitro Reduction, GSH Conjugation 2	+(C10 H21 N3 O5 S)	0.00349	5.53	631.304	631.307	676.306	23.742		No MS2	[M+FA-H]-1	275016
C31 H36 N4 O10 S	Catharanthine Sulfate	Oxidative Deamination to Ketone, GSH Conjugation 1	+(C10 H12 N2 O8 S)	0.0016	2.43	656.215	656.217	655.21	24.261		No MS2	[M-H]-1	272224
C31 H36 N4 O10 S	Catharanthine Sulfate	Oxidation, Oxidative Deamination to Ketone, GSH Conjugation 1	+(C10 H12 N2 O8 S)	0.0016	2.43	656.215	656.217	655.21	24.261		No MS2	[M-H]-1	272224
C31 H38 N4 O11 S	Catharanthine Sulfate	Oxidative Deamination to Ketone, GSH Conjugation 1	+(C10 H14 N2 O9 S)	0.0016	2.37	674.226	674.227	655.21	24.261		No MS2	[M-H-H2O]-1	272224
C26 H30 N4 O4	Catharanthine Sulfate	Dehydration, Glutamine Conjugation	+(C5 H6 N2 O2)	-0.00209	-4.52	462.227	462.225	485.214	16.502		No MS2	[M+Na]+1	268854
C26 H30 N4 O4	Catharanthine Sulfate	Desaturation, Glutamine Conjugation	+(C5 H6 N2 O2)	-0.00209	-4.52	462.227	462.225	485.214	16.502		No MS2	[M+Na]+1	268854
C23 H31 N3 O6	Catharanthine Sulfate	Hydration, Glycine Conjugation	+(C2 H7 N O4)	-0.00139	-3.13	445.221	445.22	444.213	19.471		No MS2	[M-H]-1	265749
C24 H35 N3 O7 S	Catharanthine Sulfate	Hydration, Cysteine Conjugation 2	+(C3 H11 N O5 S)	-0.0049	-9.62	509.22	509.215	508.207	20.027		No MS2	[M-H]-1	263633
C23 H33 N3 O5 S	Catharanthine Sulfate	Hydration, Reduction, Taurine Conjugation	+(C2 H9 N O3 S)	-0.0049	-10.57	463.214	463.209	508.207	20.027		No MS2	[M+FA-H]-1	263633
C26 H30 N4 O5	Catharanthine Sulfate	Desaturation, Oxidation, Glutamine Conjugation	+(C5 H6 N2 O3)	-0.00119	-2.49	478.222	478.22	459.203	18.291		No MS2	[M-H-H2O]-1	262980
C26 H30 N4 O5	Catharanthine Sulfate	Desaturation, Glutamine Conjugation	+(C5 H6 N2 O3)	-0.00119	-2.49	478.222	478.22	459.203	18.291		No MS2	[M-H-H2O]-1	262980
C26 H28 N4 O4	Catharanthine Sulfate	Desaturation, Desaturation, Glutamine Conjugation	+(C5 H4 N2 O2)	-0.00119	-2.58	460.211	460.21	459.203	18.291		No MS2	[M-H]-1	262980
C39 H56 N2 O4	Catharanthine Sulfate	Desaturation, Oxidation, Stearyl Conjugation	+(C18 H32 O2)	-0.00575	-9.32	616.424	616.418	634.452	26.91		No MS2	[M+NH4]+1	261526
C39 H56 N2 O4	Catharanthine Sulfate	Desaturation, Stearyl Conjugation	+(C18 H32 O2)	-0.00575	-9.32	616.424	616.418	634.452	26.91		No MS2	[M+NH4]+1	261526
C37 H56 N2 O4	Catharanthine Sulfate	Hydration, Palmitoyl Conjugation	+(C16 H32 O2)	-0.00575	-9.7	592.424	592.418	634.452	26.91		No MS2	[M+ACN+H]+1	261526
C37 H56 N2 O4	Catharanthine Sulfate	Reduction, Palmitoyl Conjugation	+(C16 H32 O2)	-0.00575	-9.7	592.424	592.418	634.452	26.91		No MS2	[M+ACN+H]+1	261526
C30 H36 N4 O9 S	Catharanthine Sulfate	Oxidative Deamination to Ketone, GSH Conjugation 2	+(C9 H12 N2 O7 S)	0.00071	1.13	628.22	628.221	687.235	22.093		No MS2	[M-H+HAc]-1	260979
C31 H38 N4 O9 S	Catharanthine Sulfate	Oxidative Deamination to Ketone, GSH Conjugation 2	+(C10 H14 N2 O7 S)	0.00071	1.11	642.236	642.237	687.235	22.093		No MS2	[M+FA-H]-1	260979
C26 H34 N4 O6	Catharanthine Sulfate	Glutamine Conjugation	+(C5 H10 N2 O4)	0.00198	3.98	498.248	498.25	557.264	23.282		No MS2	[M-H+HAc]-1	257345
C26 H34 N4 O6	Catharanthine Sulfate	Hydration, Oxidation, Glutamine Conjugation	+(C5 H10 N2 O4)	0.00198	3.98	498.248	498.25	557.264	23.282		No MS2	[M-H+HAc]-1	257345
C26 H34 N4 O6	Catharanthine Sulfate	Hydration, Glutamine Conjugation	+(C5 H10 N2 O4)	0.00198	3.98	498.248	498.25	557.264	23.282		No MS2	[M-H+HAc]-1	257345
C22 H27 N3 O4	Catharanthine Sulfate	Hydration, Glycine Conjugation	+(C H3 N O2)	0.00362	9.12	397.2	397.204	396.197	23.431		No MS2	[M-H]-1	252648
C27 H31 N5 O3	Catharanthine Sulfate	Dehydration, Oxidative Deamination to Ketone, Arginine Conjugation	+(C6 H7 N3 O)	-0.00499	-10.55	473.243	473.238	518.236	17.857		No MS2	[M+FA-H]-1	251872
C26 H30 N4 O5	Catharanthine Sulfate	Desaturation, Glutamine Conjugation	+(C5 H6 N2 O3)	-0.00187	-3.92	478.222	478.22	459.202	17.948		No MS2	[M-H-H2O]-1	248317
C26 H30 N4 O5	Catharanthine Sulfate	Desaturation, Oxidation, Glutamine Conjugation	+(C5 H6 N2 O3)	-0.00187	-3.92	478.222	478.22	459.202	17.948		No MS2	[M-H-H2O]-1	248317
C26 H28 N4 O4	Catharanthine Sulfate	Desaturation, Desaturation, Glutamine Conjugation	+(C5 H4 N2 O2)	-0.00187	-4.07	460.211	460.209	459.202	17.948		No MS2	[M-H]-1	248317
C21 H24 N2 O3 S	Catharanthine Sulfate	Desaturation, Nitro Reduction, Sulfation	+(O S)	0.001	2.6	384.151	384.152	429.15	17.181		No MS2	[M+FA-H]-1	242327
C22 H26 N2 O5 S	Catharanthine Sulfate	Oxidative Deamination to Alcohol, Taurine Conjugation	+(C H2 O3 S)	0.001	2.32	430.156	430.157	429.15	17.181		No MS2	[M-H]-1	242327
C21 H25 N O6	Catharanthine Sulfate	Hydration, Oxidative Deamination to Ketone	-(N) +(H O4)	-0.0004	-1.03	387.168	387.168	446.182	15.514		No MS2	[M-H+HAc]-1	240644
C26 H28 N4 O2	Catharanthine Sulfate	Dehydration, Dehydration, Glutamine Conjugation	+(C5 H4 N2)	0.00145	3.38	428.221	428.223	409.205	24.888		No MS2	[M-H-H2O]-1	239517
C21 H24 N2 O7 S	Catharanthine Sulfate	Desaturation, Sulfation	+(O5 S)	0.00254	5.67	448.13	448.133	493.131	23.424		No MS2	[M+FA-H]-1	238031
C21 H24 N2 O7 S	Catharanthine Sulfate	Oxidation, Sulfation	+(O5 S)	0.00254	5.67	448.13	448.133	493.131	23.424		No MS2	[M+FA-H]-1	238031
C21 H24 N2 O7 S	Catharanthine Sulfate	Oxidation, Oxidation, Sulfation	+(O5 S)	0.00254	5.67	448.13	448.133	493.131	23.424		No MS2	[M+FA-H]-1	238031
C31 H38 N4 O11 S	Catharanthine Sulfate	Oxidative Deamination to Ketone, GSH Conjugation 1	+(C10 H14 N2 O9 S)	0.00129	1.92	674.226	674.227	655.209	24.4		No MS2	[M-H-H2O]-1	236443
C31 H36 N4 O10 S	Catharanthine Sulfate	Oxidative Deamination to Ketone, GSH Conjugation 1	+(C10 H12 N2 O8 S)	0.00129	1.97	656.215	656.217	655.209	24.4		No MS2	[M-H]-1	236443
C31 H36 N4 O10 S	Catharanthine Sulfate	Oxidation, Oxidative Deamination to Ketone, GSH Conjugation 1	+(C10 H12 N2 O8 S)	0.00129	1.97	656.215	656.217	655.209	24.4		No MS2	[M-H]-1	236443
C27 H30 N2 O8	Catharanthine Sulfate	Dehydration, Glucuronide Conjugation	+(C6 H6 O6)	-0.00205	-4.01	510.2	510.198	528.232	16.921		No MS2	[M+NH4]+1	236410
C27 H30 N2 O8	Catharanthine Sulfate	Desaturation, Glucuronide Conjugation	+(C6 H6 O6)	-0.00205	-4.01	510.2	510.198	528.232	16.921		No MS2	[M+NH4]+1	236410
C27 H37 N5 O4	Catharanthine Sulfate	Oxidative Deamination to Alcohol, Reduction, Arginine Conjugation	+(C6 H13 N3 O2)	0.00353	7.13	495.285	495.288	554.302	21.74		No MS2	[M-H+HAc]-1	233669
C22 H24 N2 O	Catharanthine Sulfate	Dehydration, Methylation	-(O) +(C)	0.00275	8.26	332.189	332.192	313.174	22.177		No MS2	[M-H-H2O]-1	229962
C22 H22 N2	Catharanthine Sulfate	Dehydration, Dehydration, Methylation	-(H2 O2) +(C)	0.00275	8.74	314.178	314.181	313.174	22.177		No MS2	[M-H]-1	229962
C23 H25 N3 O4	Catharanthine Sulfate	Desaturation, Glycine Conjugation	+(C2 H N O2)	0.00366	8.99	407.185	407.188	452.186	22.611		No MS2	[M+FA-H]-1	229607
C23 H25 N3 O4	Catharanthine Sulfate	Desaturation, Oxidation, Glycine Conjugation	+(C2 H N O2)	0.00366	8.99	407.185	407.188	452.186	22.611		No MS2	[M+FA-H]-1	229607
C31 H41 N5 O9 S	Catharanthine Sulfate	Oxidation, GSH Conjugation 2	+(C10 H17 N3 O7 S)	0.0007	1.07	659.263	659.263	640.245	22.126		No MS2	[M-H-H2O]-1	228838
C31 H41 N5 O9 S	Catharanthine Sulfate	Dehydration, GSH Conjugation 2	+(C10 H17 N3 O7 S)	0.0007	1.07	659.263	659.263	640.245	22.126		No MS2	[M-H-H2O]-1	228838
C31 H39 N5 O8 S	Catharanthine Sulfate	GSH Conjugation 1	+(C10 H15 N3 O6 S)	0.0007	1.1	641.252	641.253	640.245	22.126		No MS2	[M-H]-1	228838
C31 H39 N5 O8 S	Catharanthine Sulfate	Dehydration, GSH Conjugation 2	+(C10 H15 N3 O6 S)	0.0007	1.1	641.252	641.253	640.245	22.126		No MS2	[M-H]-1	228838
C31 H41 N5 O9 S	Catharanthine Sulfate	GSH Conjugation 2	+(C10 H17 N3 O7 S)	0.0007	1.07	659.263	659.263	640.245	22.126		No MS2	[M-H-H2O]-1	228838
C31 H40 N4 O7 S	Catharanthine Sulfate	Nitro Reduction, Oxidative Deamination to Ketone, GSH Conjugation 2	+(C10 H16 N2 O5 S)	-0.00344	-5.62	612.262	612.258	657.257	16.684		No MS2	[M+FA-H]-1	223217
C22 H22 N2 O4	Catharanthine Sulfate	Oxidative Deamination to Ketone, Glycine Conjugation	-(H2) +(C O2)	-0.00247	-6.53	378.158	378.155	437.169	23.444		No MS2	[M-H+HAc]-1	221781
C23 H24 N2 O4	Catharanthine Sulfate	Oxidative Deamination to Ketone, Glycine Conjugation	+(C2 O2)	-0.00247	-6.29	392.174	392.171	437.169	23.444		No MS2	[M+FA-H]-1	221781
C23 H24 N2 O4	Catharanthine Sulfate	Desaturation, Acetylation	+(C2 O2)	-0.00247	-6.29	392.174	392.171	437.169	23.444		No MS2	[M+FA-H]-1	221781
C26 H32 N6 O3	Catharanthine Sulfate	Desaturation, Arginine Conjugation	+(C5 H8 N4 O)	0.00183	3.85	476.254	476.255	457.238	22.269		No MS2	[M-H-H2O]-1	221710
C26 H30 N4 O5	Catharanthine Sulfate	Desaturation, Glutamine Conjugation	+(C5 H6 N2 O3)	-0.00165	-3.46	478.222	478.22	459.202	17.47		No MS2	[M-H-H2O]-1	220528
C26 H30 N4 O5	Catharanthine Sulfate	Desaturation, Oxidation, Glutamine Conjugation	+(C5 H6 N2 O3)	-0.00165	-3.46	478.222	478.22	459.202	17.47		No MS2	[M-H-H2O]-1	220528
C26 H34 N4 O2	Catharanthine Sulfate	Nitro Reduction, Glutamine Conjugation	+(C5 H10 N2)	0.00088	2.03	434.268	434.269	433.262	25.613		No MS2	[M-H]-1	214802
C26 H36 N4 O3	Catharanthine Sulfate	Reduction, Ornitine Conjugation	+(C5 H12 N2 O)	0.00088	1.95	452.279	452.28	433.262	25.613		No MS2	[M-H-H2O]-1	214802
C21 H30 N2 O2	Catharanthine Sulfate	Nitro Reduction, Reduction	+(H6)	-0.00098	-2.86	342.231	342.23	341.222	24.621		No MS2	[M-H]-1	214152
C26 H36 N4 O3	Catharanthine Sulfate	Reduction, Ornitine Conjugation	+(C5 H12 N2 O)	0.00058	1.27	452.279	452.279	433.261	24.1		No MS2	[M-H-H2O]-1	212647
C26 H34 N4 O2	Catharanthine Sulfate	Nitro Reduction, Glutamine Conjugation	+(C5 H10 N2)	0.00058	1.32	434.268	434.269	433.261	24.1		No MS2	[M-H]-1	212647
C24 H29 N3 O6 S	Catharanthine Sulfate	Desaturation, Cysteine Conjugation 1	+(C3 H5 N O4 S)	0.00063	1.29	487.178	487.178	529.212	25.209		No MS2	[M+ACN+H]+1	211958
C24 H29 N3 O6 S	Catharanthine Sulfate	Oxidation, Cysteine Conjugation 1	+(C3 H5 N O4 S)	0.00063	1.29	487.178	487.178	529.212	25.209		No MS2	[M+ACN+H]+1	211958
C24 H29 N3 O6 S	Catharanthine Sulfate	Oxidation, Oxidation, Cysteine Conjugation 1	+(C3 H5 N O4 S)	0.00063	1.29	487.178	487.178	529.212	25.209		No MS2	[M+ACN+H]+1	211958
C27 H35 N5 O5	Catharanthine Sulfate	Oxidative Deamination to Alcohol, Arginine Conjugation	+(C6 H11 N3 O3)	-0.00428	-8.4	509.264	509.26	490.242	19.839		No MS2	[M-H-H2O]-1	198521
C27 H33 N5 O4	Catharanthine Sulfate	Oxidative Deamination to Ketone, Arginine Conjugation	+(C6 H9 N3 O2)	-0.00428	-8.71	491.253	491.249	490.242	19.839		No MS2	[M-H]-1	198521
C27 H35 N5 O5	Catharanthine Sulfate	Hydration, Oxidative Deamination to Ketone, Arginine Conjugation	+(C6 H11 N3 O3)	-0.00428	-8.4	509.264	509.26	490.242	19.839		No MS2	[M-H-H2O]-1	198521
C31 H40 N4 O7 S	Catharanthine Sulfate	Nitro Reduction, Oxidative Deamination to Ketone, GSH Conjugation 2	+(C10 H16 N2 O5 S)	-0.00341	-5.56	612.262	612.258	671.272	19.248		No MS2	[M-H+HAc]-1	198121
C25 H34 N4 O4	Catharanthine Sulfate	Hydration, Ornitine Conjugation	+(C4 H10 N2 O2)	0.00174	3.84	454.258	454.26	453.252	23.231		No MS2	[M-H]-1	197366
C24 H30 N2 O6 S	Catharanthine Sulfate	Hydration, Oxidative Deamination to Ketone, Cysteine Conjugation 2	+(C3 H6 O4 S)	-0.00013	-0.27	474.182	474.182	455.164	16.386		No MS2	[M-H-H2O]-1	193252
C24 H28 N2 O5 S	Catharanthine Sulfate	Oxidative Deamination to Ketone, Cysteine Conjugation 2	+(C3 H4 O3 S)	-0.00013	-0.28	456.172	456.172	455.164	16.386		No MS2	[M-H]-1	193252
C24 H30 N2 O6 S	Catharanthine Sulfate	Oxidative Deamination to Alcohol, Cysteine Conjugation 2	+(C3 H6 O4 S)	-0.00013	-0.27	474.182	474.182	455.164	16.386		No MS2	[M-H-H2O]-1	193252
C26 H38 N4 O3	Catharanthine Sulfate	Nitro Reduction, Ornitine Conjugation	+(C5 H14 N2 O)	0.00015	0.33	454.294	454.295	453.287	27.908	0	DDA for preferred ion	[M-H]-1	192357
C23 H33 N3 O5 S	Catharanthine Sulfate	Hydration, Reduction, Taurine Conjugation	+(C2 H9 N O3 S)	-0.0049	-10.57	463.214	463.209	508.207	20.372		No MS2	[M+FA-H]-1	191908
C24 H35 N3 O7 S	Catharanthine Sulfate	Hydration, Cysteine Conjugation 2	+(C3 H11 N O5 S)	-0.0049	-9.62	509.22	509.215	508.207	20.372		No MS2	[M-H]-1	191908
C26 H32 N4 O6	Catharanthine Sulfate	Oxidation, Glutamine Conjugation	+(C5 H8 N2 O4)	0.00216	4.35	496.232	496.234	541.233	27.245		No MS2	[M+FA-H]-1	190043
C26 H32 N4 O6	Catharanthine Sulfate	Oxidation, Oxidation, Glutamine Conjugation	+(C5 H8 N2 O4)	0.00216	4.35	496.232	496.234	541.233	27.245		No MS2	[M+FA-H]-1	190043
C26 H32 N4 O6	Catharanthine Sulfate	Desaturation, Glutamine Conjugation	+(C5 H8 N2 O4)	0.00216	4.35	496.232	496.234	541.233	27.245		No MS2	[M+FA-H]-1	190043
C26 H32 N6 O3	Catharanthine Sulfate	Desaturation, Arginine Conjugation	+(C5 H8 N4 O)	-0.00168	-3.52	476.254	476.252	494.286	19.084		No MS2	[M+NH4]+1	189281
C39 H58 N2 O5	Catharanthine Sulfate	Oxidation, Stearyl Conjugation	+(C18 H34 O3)	-0.00492	-7.75	634.435	634.43	679.428	27.281		No MS2	[M+FA-H]-1	182603
C39 H58 N2 O5	Catharanthine Sulfate	Desaturation, Stearyl Conjugation	+(C18 H34 O3)	-0.00492	-7.75	634.435	634.43	679.428	27.281		No MS2	[M+FA-H]-1	182603
C39 H58 N2 O5	Catharanthine Sulfate	Oxidation, Oxidation, Stearyl Conjugation	+(C18 H34 O3)	-0.00492	-7.75	634.435	634.43	679.428	27.281		No MS2	[M+FA-H]-1	182603
C25 H29 N3 O5	Catharanthine Sulfate	Oxidative Deamination to Alcohol, Glutamine Conjugation	+(C4 H5 N O3)	0.00278	6.17	451.211	451.214	510.227	17.96		No MS2	[M-H+HAc]-1	182414
C26 H31 N3 O5	Catharanthine Sulfate	Oxidative Deamination to Ketone, Ornitine Conjugation	+(C5 H7 N O3)	0.00278	5.98	465.226	465.229	510.227	17.96		No MS2	[M+FA-H]-1	182414
C26 H31 N3 O5	Catharanthine Sulfate	Oxidative Deamination to Alcohol, Glutamine Conjugation	+(C5 H7 N O3)	0.00278	5.98	465.226	465.229	510.227	17.96		No MS2	[M+FA-H]-1	182414
C23 H28 N2 O2	Catharanthine Sulfate	Nitro Reduction, Acetylation	+(C2 H4)	-0.00344	-9.45	364.215	364.212	409.21	24.614		No MS2	[M+FA-H]-1	180306
C23 H28 N2 O2	Catharanthine Sulfate	Nitro Reduction, Oxidative Deamination to Alcohol, Glycine Conjugation	+(C2 H4)	-0.00344	-9.45	364.215	364.212	409.21	24.614		No MS2	[M+FA-H]-1	180306
C22 H26 N2 O2	Catharanthine Sulfate	Methylation	+(C H2)	-0.00344	-9.83	350.199	350.196	409.21	24.614		No MS2	[M-H+HAc]-1	180306
C23 H25 N3 O3	Catharanthine Sulfate	Desaturation, Glycine Conjugation	+(C2 H N O)	0.00392	10.01	391.19	391.194	436.192	23.866		No MS2	[M+FA-H]-1	179597
C22 H23 N3 O3	Catharanthine Sulfate	Desaturation, Glycine Conjugation	-(H) +(C N O)	0.00392	10.39	377.174	377.178	436.192	23.866		No MS2	[M-H+HAc]-1	179597
C23 H25 N3 O3	Catharanthine Sulfate	Dehydration, Glycine Conjugation	+(C2 H N O)	0.00392	10.01	391.19	391.194	436.192	23.866		No MS2	[M+FA-H]-1	179597
C22 H30 N2 O3	Catharanthine Sulfate	Hydration, Reduction, Methylation	+(C H6 O)	-0.00043	-1.15	370.226	370.225	415.223	15.479		No MS2	[M+FA-H]-1	179527
C21 H28 N2 O3	Catharanthine Sulfate	Nitro Reduction, Oxidation	+(H4 O)	-0.00043	-1.2	356.21	356.21	415.223	15.479		No MS2	[M-H+HAc]-1	179527
C21 H28 N2 O3	Catharanthine Sulfate	Hydration, Reduction	+(H4 O)	-0.00043	-1.2	356.21	356.21	415.223	15.479		No MS2	[M-H+HAc]-1	179527
C27 H33 N O7	Catharanthine Sulfate	Nitro Reduction, Oxidative Deamination to Alcohol, Glucuronide Conjugation	-(N) +(C6 H9 O5)	-0.00156	-3.23	483.226	483.224	464.206	13.713		No MS2	[M-H-H2O]-1	172475
C31 H42 N4 O9 S	Catharanthine Sulfate	Oxidative Deamination to Alcohol, Reduction, GSH Conjugation 2	+(C10 H18 N2 O7 S)	0.00463	7.16	646.267	646.272	691.27	26.982		No MS2	[M+FA-H]-1	168617
C21 H22 O6	Catharanthine Sulfate	Oxidative Deamination to Alcohol, Oxidative Deamination to Ketone	-(H2 N2) +(O4)	-0.00144	-3.89	370.142	370.14	429.154	7.772		No MS2	[M-H+HAc]-1	167517
C21 H18 O4	Catharanthine Sulfate	Desaturation, Oxidative Deamination to Alcohol, Oxidative Deamination to Ketone	-(H6 N2) +(O2)	-0.00025	-0.74	334.121	334.12	317.117	8.582	7.69	DDA for preferred ion	[M+H-H2O]+1	163504
C26 H32 N4 O4	Catharanthine Sulfate	Glutamine Conjugation	+(C5 H8 N2 O2)	0.00208	4.48	464.242	464.244	482.278	14.834		No MS2	[M+NH4]+1	161616
C26 H32 N4 O4	Catharanthine Sulfate	Desaturation, Ornitine Conjugation	+(C5 H8 N2 O2)	0.00208	4.48	464.242	464.244	482.278	14.834		No MS2	[M+NH4]+1	161616
C26 H32 N4 O6	Catharanthine Sulfate	Oxidation, Glutamine Conjugation	+(C5 H8 N2 O4)	0.00173	3.49	496.232	496.234	541.232	22.041		No MS2	[M+FA-H]-1	159207
C26 H32 N4 O6	Catharanthine Sulfate	Desaturation, Glutamine Conjugation	+(C5 H8 N2 O4)	0.00173	3.49	496.232	496.234	541.232	22.041		No MS2	[M+FA-H]-1	159207
C26 H32 N4 O6	Catharanthine Sulfate	Oxidation, Oxidation, Glutamine Conjugation	+(C5 H8 N2 O4)	0.00173	3.49	496.232	496.234	541.232	22.041		No MS2	[M+FA-H]-1	159207
C31 H42 N4 O10 S	Catharanthine Sulfate	Hydration, Oxidative Deamination to Alcohol, GSH Conjugation 2	+(C10 H18 N2 O8 S)	0.00195	2.95	662.262	662.264	643.246	22.41		No MS2	[M-H-H2O]-1	159134
C31 H40 N4 O9 S	Catharanthine Sulfate	Oxidative Deamination to Alcohol, GSH Conjugation 2	+(C10 H16 N2 O7 S)	0.00195	3.03	644.252	644.254	643.246	22.41		No MS2	[M-H]-1	159134
C24 H28 N2 O5 S	Catharanthine Sulfate	Oxidative Deamination to Ketone, Cysteine Conjugation 2	+(C3 H4 O3 S)	-0.00026	-0.57	456.172	456.172	515.185	16.902		No MS2	[M-H+HAc]-1	157111
C24 H30 N2 O5 S	Catharanthine Sulfate	Oxidative Deamination to Alcohol, Cysteine Conjugation 2	+(C3 H6 O3 S)	-0.00192	-4.18	458.188	458.186	439.168	23.434		No MS2	[M-H-H2O]-1	151358
C24 H28 N2 O4 S	Catharanthine Sulfate	Dehydration, Oxidative Deamination to Alcohol, Cysteine Conjugation 2	+(C3 H4 O2 S)	-0.00192	-4.35	440.177	440.175	439.168	23.434		No MS2	[M-H]-1	151358
C22 H28 N2 O4	Catharanthine Sulfate	Hydration, Oxidation, Methylation	+(C H4 O2)	-0.00248	-6.45	384.205	384.202	407.192	7.951		No MS2	[M+Na]+1	150494
C22 H28 N2 O4	Catharanthine Sulfate	Hydration, Methylation	+(C H4 O2)	-0.00248	-6.45	384.205	384.202	407.192	7.951		No MS2	[M+Na]+1	150494
C22 H28 N2 O4	Catharanthine Sulfate	Methylation	+(C H4 O2)	-0.00248	-6.45	384.205	384.202	407.192	7.951		No MS2	[M+Na]+1	150494
C26 H32 N4 O6	Catharanthine Sulfate	Oxidation, Glutamine Conjugation	+(C5 H8 N2 O4)	0.00161	3.24	496.232	496.234	541.232	25.382		No MS2	[M+FA-H]-1	149883
C26 H32 N4 O6	Catharanthine Sulfate	Oxidation, Oxidation, Glutamine Conjugation	+(C5 H8 N2 O4)	0.00161	3.24	496.232	496.234	541.232	25.382		No MS2	[M+FA-H]-1	149883
C26 H32 N4 O6	Catharanthine Sulfate	Desaturation, Glutamine Conjugation	+(C5 H8 N2 O4)	0.00161	3.24	496.232	496.234	541.232	25.382		No MS2	[M+FA-H]-1	149883
C26 H34 N4 O2	Catharanthine Sulfate	Nitro Reduction, Glutamine Conjugation	+(C5 H10 N2)	-0.00418	-9.63	434.268	434.264	435.271	17.705		No MS2	[M+H]+1	149643
C26 H36 N4 O3	Catharanthine Sulfate	Reduction, Ornitine Conjugation	+(C5 H12 N2 O)	-0.00418	-9.25	452.279	452.275	435.271	17.705		No MS2	[M+H-H2O]+1	149643
C26 H31 N3 O3	Catharanthine Sulfate	Dehydration, Oxidative Deamination to Alcohol, Ornitine Conjugation	+(C5 H7 N O)	-0.00459	-10.59	433.237	433.232	475.266	19.02		No MS2	[M+ACN+H]+1	148319
C31 H42 N4 O11 S	Catharanthine Sulfate	Oxidative Deamination to Alcohol, GSH Conjugation 2	+(C10 H18 N2 O9 S)	-0.00238	-3.5	678.257	678.255	737.269	27.525		No MS2	[M-H+HAc]-1	145899
C31 H38 N4 O9 S	Catharanthine Sulfate	Oxidative Deamination to Ketone, GSH Conjugation 2	+(C10 H14 N2 O7 S)	0.00022	0.35	642.236	642.236	687.234	20.579		No MS2	[M+FA-H]-1	144841
C30 H36 N4 O9 S	Catharanthine Sulfate	Oxidative Deamination to Ketone, GSH Conjugation 2	+(C9 H12 N2 O7 S)	0.00022	0.36	628.22	628.221	687.234	20.579		No MS2	[M-H+HAc]-1	144841
C26 H36 N4 O5	Catharanthine Sulfate	Ornitine Conjugation	+(C5 H12 N2 O3)	0.003	6.2	484.269	484.272	529.27	24.52		No MS2	[M+FA-H]-1	143606
C26 H36 N4 O5	Catharanthine Sulfate	Hydration, Oxidation, Ornitine Conjugation	+(C5 H12 N2 O3)	0.003	6.2	484.269	484.272	529.27	24.52		No MS2	[M+FA-H]-1	143606
C26 H36 N4 O5	Catharanthine Sulfate	Hydration, Ornitine Conjugation	+(C5 H12 N2 O3)	0.003	6.2	484.269	484.272	529.27	24.52		No MS2	[M+FA-H]-1	143606
C20 H19 N O6 S	Catharanthine Sulfate	Oxidative Deamination to Ketone, Sulfation	-(C H5 N) +(O4 S)	-0.0031	-7.73	401.093	401.09	446.088	20.197		No MS2	[M+FA-H]-1	143248
C23 H23 N3 O3	Catharanthine Sulfate	Desaturation, Desaturation, Glycine Conjugation	-(H) +(C2 N O)	-0.00406	-10.44	389.174	389.17	407.204	19.185		No MS2	[M+NH4]+1	142193
C27 H40 N6 O5	Catharanthine Sulfate	Reduction, Arginine Conjugation	+(C6 H16 N4 O3)	0.00105	1.99	528.306	528.307	587.321	25.835		No MS2	[M-H+HAc]-1	132195
C21 H20 N2 O	Catharanthine Sulfate	Dehydration, Dehydration	-(H4 O)	-0.00067	-2.12	316.158	316.157	375.171	19.518		No MS2	[M-H+HAc]-1	131536
C23 H26 N2 O4	Catharanthine Sulfate	Oxidative Deamination to Alcohol, Glycine Conjugation	+(C2 H2 O2)	-0.00067	-1.7	394.189	394.189	375.171	19.518		No MS2	[M-H-H2O]-1	131536
C21 H20 N2 O	Catharanthine Sulfate	Dehydration, Desaturation	-(H4 O)	-0.00067	-2.12	316.158	316.157	375.171	19.518		No MS2	[M-H+HAc]-1	131536
C22 H22 N2 O	Catharanthine Sulfate	Dehydration, Desaturation, Methylation	-(H2 O) +(C)	-0.00067	-2.03	330.173	330.173	375.171	19.518		No MS2	[M+FA-H]-1	131536
C23 H26 N2 O4	Catharanthine Sulfate	Acetylation	+(C2 H2 O2)	-0.00067	-1.7	394.189	394.189	375.171	19.518		No MS2	[M-H-H2O]-1	131536
C23 H24 N2 O3	Catharanthine Sulfate	Desaturation, Acetylation	+(C2 O)	-0.00067	-1.78	376.179	376.178	375.171	19.518		No MS2	[M-H]-1	131536
C23 H26 N2 O4	Catharanthine Sulfate	Dehydration, Acetylation	+(C2 H2 O2)	-0.00067	-1.7	394.189	394.189	375.171	19.518		No MS2	[M-H-H2O]-1	131536
C23 H24 N2 O3	Catharanthine Sulfate	Dehydration, Acetylation	+(C2 O)	-0.00067	-1.78	376.179	376.178	375.171	19.518		No MS2	[M-H]-1	131536
C26 H30 N2 O7	Catharanthine Sulfate	Desaturation, Glucoside Conjugation	+(C5 H6 O5)	0.00171	3.55	482.205	482.207	481.2	17.482		No MS2	[M-H]-1	130712
C26 H32 N2 O8	Catharanthine Sulfate	Oxidation, Glucoside Conjugation	+(C5 H8 O6)	0.00171	3.42	500.216	500.218	481.2	17.482		No MS2	[M-H-H2O]-1	130712
C21 H24 N2 O	Catharanthine Sulfate	Desaturation, Nitro Reduction	-(O)	0.00023	0.71	320.189	320.189	379.203	20.147		No MS2	[M-H+HAc]-1	128233
C22 H26 N2 O	Catharanthine Sulfate	Nitro Reduction, Acetylation	-(O) +(C H2)	0.00023	0.68	334.205	334.205	379.203	20.147		No MS2	[M+FA-H]-1	128233
C23 H30 N2 O4	Catharanthine Sulfate	Hydration, Reduction, Acetylation	+(C2 H6 O2)	0.00023	0.57	398.221	398.221	379.203	20.147		No MS2	[M-H-H2O]-1	128233
C23 H28 N2 O3	Catharanthine Sulfate	Reduction, Acetylation	+(C2 H4 O)	0.00023	0.59	380.21	380.21	379.203	20.147		No MS2	[M-H]-1	128233
C22 H26 N2 O	Catharanthine Sulfate	Dehydration, Reduction, Methylation	-(O) +(C H2)	0.00023	0.68	334.205	334.205	379.203	20.147		No MS2	[M+FA-H]-1	128233
C21 H24 N2 O	Catharanthine Sulfate	Dehydration, Reduction	-(O)	0.00023	0.71	320.189	320.189	379.203	20.147		No MS2	[M-H+HAc]-1	128233
C26 H32 N4 O6	Catharanthine Sulfate	Oxidation, Oxidation, Glutamine Conjugation	+(C5 H8 N2 O4)	-0.00206	-4.16	496.232	496.23	477.212	17.439		No MS2	[M-H-H2O]-1	127531
C26 H32 N4 O6	Catharanthine Sulfate	Oxidation, Glutamine Conjugation	+(C5 H8 N2 O4)	-0.00206	-4.16	496.232	496.23	477.212	17.439		No MS2	[M-H-H2O]-1	127531
C26 H32 N4 O6	Catharanthine Sulfate	Desaturation, Glutamine Conjugation	+(C5 H8 N2 O4)	-0.00206	-4.16	496.232	496.23	477.212	17.439		No MS2	[M-H-H2O]-1	127531
C30 H38 N4 O9 S	Catharanthine Sulfate	Oxidative Deamination to Alcohol, GSH Conjugation 2	+(C9 H14 N2 O7 S)	-0.0032	-5.08	630.236	630.233	611.215	16.674		No MS2	[M-H-H2O]-1	125700
C31 H40 N4 O7 S	Catharanthine Sulfate	Nitro Reduction, Oxidative Deamination to Ketone, GSH Conjugation 2	+(C10 H16 N2 O5 S)	-0.00316	-5.16	612.262	612.259	671.272	18.549		No MS2	[M-H+HAc]-1	124987
C31 H43 N5 O7 S	Catharanthine Sulfate	Nitro Reduction, GSH Conjugation 2	+(C10 H19 N3 O5 S)	-0.00177	-2.82	629.288	629.287	630.294	10.863		No MS2	[M+H]+1	122204
C31 H43 N5 O7 S	Catharanthine Sulfate	Nitro Reduction, Oxidation, GSH Conjugation 2	+(C10 H19 N3 O5 S)	-0.00177	-2.82	629.288	629.287	630.294	10.863		No MS2	[M+H]+1	122204
C31 H40 N4 O7 S	Catharanthine Sulfate	Nitro Reduction, Oxidative Deamination to Ketone, GSH Conjugation 2	+(C10 H16 N2 O5 S)	-0.00177	-2.9	612.262	612.26	630.294	10.863		No MS2	[M+NH4]+1	122204
C31 H45 N5 O8 S	Catharanthine Sulfate	Nitro Reduction, GSH Conjugation 2	+(C10 H21 N3 O6 S)	-0.00177	-2.74	647.299	647.297	630.294	10.863		No MS2	[M+H-H2O]+1	122204
C31 H40 N4 O7 S	Catharanthine Sulfate	Nitro Reduction, Oxidative Deamination to Ketone, GSH Conjugation 2	+(C10 H16 N2 O5 S)	-0.00405	-6.62	612.262	612.258	657.256	16.431		No MS2	[M+FA-H]-1	121609
C24 H28 N2 O4 S	Catharanthine Sulfate	Dehydration, Oxidative Deamination to Alcohol, Cysteine Conjugation 2	+(C3 H4 O2 S)	0.00331	7.52	440.177	440.18	421.162	24.622		No MS2	[M-H-H2O]-1	117799
C26 H32 N4 O6	Catharanthine Sulfate	Oxidation, Glutamine Conjugation	+(C5 H8 N2 O4)	0.0024	4.84	496.232	496.235	541.233	26.669		No MS2	[M+FA-H]-1	116426
C26 H32 N4 O6	Catharanthine Sulfate	Oxidation, Oxidation, Glutamine Conjugation	+(C5 H8 N2 O4)	0.0024	4.84	496.232	496.235	541.233	26.669		No MS2	[M+FA-H]-1	116426
C26 H32 N4 O6	Catharanthine Sulfate	Desaturation, Glutamine Conjugation	+(C5 H8 N2 O4)	0.0024	4.84	496.232	496.235	541.233	26.669		No MS2	[M+FA-H]-1	116426
C26 H30 N4 O5	Catharanthine Sulfate	Desaturation, Glutamine Conjugation	+(C5 H6 N2 O3)	-0.00225	-4.7	478.222	478.219	477.212	17.27		No MS2	[M-H]-1	114653
C26 H32 N4 O6	Catharanthine Sulfate	Desaturation, Glutamine Conjugation	+(C5 H8 N2 O4)	-0.00225	-4.53	496.232	496.23	477.212	17.27		No MS2	[M-H-H2O]-1	114653
C26 H30 N4 O5	Catharanthine Sulfate	Desaturation, Oxidation, Glutamine Conjugation	+(C5 H6 N2 O3)	-0.00225	-4.7	478.222	478.219	477.212	17.27		No MS2	[M-H]-1	114653
C26 H32 N4 O6	Catharanthine Sulfate	Oxidation, Glutamine Conjugation	+(C5 H8 N2 O4)	-0.00225	-4.53	496.232	496.23	477.212	17.27		No MS2	[M-H-H2O]-1	114653
C26 H32 N4 O6	Catharanthine Sulfate	Oxidation, Oxidation, Glutamine Conjugation	+(C5 H8 N2 O4)	-0.00225	-4.53	496.232	496.23	477.212	17.27		No MS2	[M-H-H2O]-1	114653
C23 H33 N3 O3 S	Catharanthine Sulfate	Hydration, Nitro Reduction, Taurine Conjugation	+(C2 H9 N O S)	0.00371	8.59	431.224	431.228	490.242	19.731		No MS2	[M-H+HAc]-1	113914
C24 H35 N3 O3 S	Catharanthine Sulfate	Hydration, Nitro Reduction, Cysteine Conjugation 2	+(C3 H11 N O S)	0.00371	8.32	445.24	445.244	490.242	19.731		No MS2	[M+FA-H]-1	113914
C27 H33 N5 O3	Catharanthine Sulfate	Dehydration, Oxidative Deamination to Alcohol, Arginine Conjugation	+(C6 H9 N3 O)	-0.00429	-9.03	475.258	475.254	456.236	18.294		No MS2	[M-H-H2O]-1	109842
C20 H22 N2 O6 S	Catharanthine Sulfate	Oxidation, Sulfation	-(C H2) +(O4 S)	-0.00073	-1.75	418.12	418.119	417.112	23.665		No MS2	[M-H]-1	108987
C31 H37 N5 O6 S	Catharanthine Sulfate	Dehydration, Dehydration, GSH Conjugation 2	+(C10 H13 N3 O4 S)	0.0029	4.78	607.246	607.249	652.248	18.91		No MS2	[M+FA-H]-1	106974
C21 H22 N2 O5 S	Catharanthine Sulfate	Desaturation, Sulfation	-(H2) +(O3 S)	0.00105	2.53	414.125	414.126	413.119	18.794		No MS2	[M-H]-1	105147
C21 H24 N2 O6 S	Catharanthine Sulfate	Sulfation	+(O4 S)	0.00105	2.42	432.136	432.137	413.119	18.794		No MS2	[M-H-H2O]-1	105147
C21 H22 N2 O5 S	Catharanthine Sulfate	Dehydration, Sulfation	-(H2) +(O3 S)	0.00105	2.53	414.125	414.126	413.119	18.794		No MS2	[M-H]-1	105147
C21 H24 N2 O6 S	Catharanthine Sulfate	Oxidation, Sulfation	+(O4 S)	0.00105	2.42	432.136	432.137	413.119	18.794		No MS2	[M-H-H2O]-1	105147
C21 H24 N2 O6 S	Catharanthine Sulfate	Dehydration, Sulfation	+(O4 S)	0.00105	2.42	432.136	432.137	413.119	18.794		No MS2	[M-H-H2O]-1	105147
C26 H32 N4 O6	Catharanthine Sulfate	Desaturation, Glutamine Conjugation	+(C5 H8 N2 O4)	0.0021	4.22	496.232	496.234	541.232	24.168		No MS2	[M+FA-H]-1	101874
C26 H32 N4 O6	Catharanthine Sulfate	Oxidation, Oxidation, Glutamine Conjugation	+(C5 H8 N2 O4)	0.0021	4.22	496.232	496.234	541.232	24.168		No MS2	[M+FA-H]-1	101874
C26 H32 N4 O6	Catharanthine Sulfate	Oxidation, Glutamine Conjugation	+(C5 H8 N2 O4)	0.0021	4.22	496.232	496.234	541.232	24.168		No MS2	[M+FA-H]-1	101874
C31 H39 N5 O9 S	Catharanthine Sulfate	GSH Conjugation 1	+(C10 H15 N3 O7 S)	0.00145	2.2	657.247	657.248	716.262	20.206		No MS2	[M-H+HAc]-1	101808
C31 H39 N5 O9 S	Catharanthine Sulfate	Oxidation, GSH Conjugation 1	+(C10 H15 N3 O7 S)	0.00145	2.2	657.247	657.248	716.262	20.206		No MS2	[M-H+HAc]-1	101808
C31 H39 N5 O9 S	Catharanthine Sulfate	Dehydration, GSH Conjugation 1	+(C10 H15 N3 O7 S)	0.00145	2.2	657.247	657.248	716.262	20.206		No MS2	[M-H+HAc]-1	101808
C39 H62 N2 O4	Catharanthine Sulfate	Hydration, Reduction, Stearyl Conjugation	+(C18 H38 O2)	0.00307	4.93	622.471	622.474	667.472	27.114		No MS2	[M+FA-H]-1	99531
C26 H28 N4 O4	Catharanthine Sulfate	Desaturation, Desaturation, Glutamine Conjugation	+(C5 H4 N2 O2)	2e-05	0.04	460.211	460.211	459.204	24.905		No MS2	[M-H]-1	95145.3
C26 H30 N4 O5	Catharanthine Sulfate	Desaturation, Glutamine Conjugation	+(C5 H6 N2 O3)	2e-05	0.04	478.222	478.222	459.204	24.905		No MS2	[M-H-H2O]-1	95145.3
C26 H30 N4 O5	Catharanthine Sulfate	Desaturation, Oxidation, Glutamine Conjugation	+(C5 H6 N2 O3)	2e-05	0.04	478.222	478.222	459.204	24.905		No MS2	[M-H-H2O]-1	95145.3
C39 H54 N2 O3	Catharanthine Sulfate	Desaturation, Desaturation, Stearyl Conjugation	+(C18 H30 O)	0.00404	6.75	598.413	598.417	657.431	24.621		No MS2	[M-H+HAc]-1	93222.3
C26 H38 N4 O3	Catharanthine Sulfate	Nitro Reduction, Ornitine Conjugation	+(C5 H14 N2 O)	0.00057	1.27	454.294	454.295	453.288	27.369	0	DDA for preferred ion	[M-H]-1	91443.8
C24 H32 N2 O3 S	Catharanthine Sulfate	Nitro Reduction, Oxidative Deamination to Alcohol, Cysteine Conjugation 2	+(C3 H8 O S)	0.004	9.33	428.213	428.217	427.21	19.202		No MS2	[M-H]-1	90693.5
C27 H32 N2 O10	Catharanthine Sulfate	Oxidation, Glucuronide Conjugation	+(C6 H8 O8)	0.00219	4.03	544.206	544.208	603.222	16.601		No MS2	[M-H+HAc]-1	89578
C27 H32 N2 O10	Catharanthine Sulfate	Oxidation, Oxidation, Glucuronide Conjugation	+(C6 H8 O8)	0.00219	4.03	544.206	544.208	603.222	16.601		No MS2	[M-H+HAc]-1	89578
C27 H32 N2 O10	Catharanthine Sulfate	Desaturation, Glucuronide Conjugation	+(C6 H8 O8)	0.00219	4.03	544.206	544.208	603.222	16.601		No MS2	[M-H+HAc]-1	89578
C20 H22 N2 O3	Catharanthine Sulfate	Oxidation	-(C H2) +(O)	-0.00051	-1.51	338.163	338.163	383.161	15.259		No MS2	[M+FA-H]-1	89315.3
C21 H24 N2 O5	Catharanthine Sulfate	Oxidation, Oxidation, Oxidation	+(O3)	-0.00051	-1.32	384.169	384.168	383.161	15.259		No MS2	[M-H]-1	89315.3
C21 H24 N2 O5	Catharanthine Sulfate	Desaturation, Oxidation	+(O3)	-0.00051	-1.32	384.169	384.168	383.161	15.259		No MS2	[M-H]-1	89315.3
C21 H26 N2 O6	Catharanthine Sulfate	Oxidation, Oxidation	+(H2 O4)	-0.00051	-1.27	402.179	402.179	383.161	15.259		No MS2	[M-H-H2O]-1	89315.3
C21 H24 N2 O5	Catharanthine Sulfate	Oxidation, Oxidation	+(O3)	-0.00051	-1.32	384.169	384.168	383.161	15.259		No MS2	[M-H]-1	89315.3
C21 H26 N2 O6	Catharanthine Sulfate	Oxidation, Oxidation	+(H2 O4)	0.00306	7.61	402.179	402.182	420.216	19.354		No MS2	[M+NH4]+1	89187.5
C31 H45 N5 O9 S	Catharanthine Sulfate	Hydration, Reduction, GSH Conjugation 2	+(C10 H21 N3 O7 S)	-0.00655	-9.88	663.294	663.287	662.28	17.487		No MS2	[M-H]-1	83833.2
C22 H24 N2 O2	Catharanthine Sulfate	Desaturation, Methylation	+(C)	-0.00257	-7.39	348.184	348.181	331.178	17.657		No MS2	[M+H-H2O]+1	82053.4
C22 H22 N2 O	Catharanthine Sulfate	Dehydration, Desaturation, Methylation	-(H2 O) +(C)	-0.00257	-7.79	330.173	330.171	331.178	17.657		No MS2	[M+H]+1	82053.4
C20 H24 N2 O	Catharanthine Sulfate	Nitro Reduction, Oxidation	-(C O)	-0.00017	-0.54	308.189	308.189	331.178	17.657		No MS2	[M+Na]+1	82053.4
C22 H24 N2 O2	Catharanthine Sulfate	Dehydration, Methylation	+(C)	-0.00257	-7.39	348.184	348.181	331.178	17.657		No MS2	[M+H-H2O]+1	82053.4
C21 H26 N2 O8 S	Catharanthine Sulfate	Oxidation, Sulfation	+(H2 O6 S)	0.00235	5.04	466.141	466.143	511.142	20.13		No MS2	[M+FA-H]-1	80550.8
C24 H33 N3 O6 S	Catharanthine Sulfate	Cysteine Conjugation 2	+(C3 H9 N O4 S)	0.00043	0.88	491.209	491.209	536.208	22.126		No MS2	[M+FA-H]-1	79582.7
C24 H33 N3 O6 S	Catharanthine Sulfate	Hydration, Oxidation, Cysteine Conjugation 2	+(C3 H9 N O4 S)	0.00043	0.88	491.209	491.209	536.208	22.126		No MS2	[M+FA-H]-1	79582.7
C24 H33 N3 O6 S	Catharanthine Sulfate	Hydration, Cysteine Conjugation 2	+(C3 H9 N O4 S)	0.00043	0.88	491.209	491.209	536.208	22.126		No MS2	[M+FA-H]-1	79582.7
C23 H31 N3 O6 S	Catharanthine Sulfate	Taurine Conjugation	+(C2 H7 N O4 S)	0.00043	0.91	477.193	477.194	536.208	22.126		No MS2	[M-H+HAc]-1	79582.7
C23 H31 N3 O6 S	Catharanthine Sulfate	Hydration, Taurine Conjugation	+(C2 H7 N O4 S)	0.00043	0.91	477.193	477.194	536.208	22.126		No MS2	[M-H+HAc]-1	79582.7
C23 H31 N3 O6 S	Catharanthine Sulfate	Hydration, Oxidation, Taurine Conjugation	+(C2 H7 N O4 S)	0.00043	0.91	477.193	477.194	536.208	22.126		No MS2	[M-H+HAc]-1	79582.7
C20 H26 N2 O	Catharanthine Sulfate	Hydration, Nitro Reduction	-(C O) +(H2)	-0.0002	-0.63	310.205	310.204	369.218	19.005		No MS2	[M-H+HAc]-1	78469.9
C21 H28 N2 O	Catharanthine Sulfate	Nitro Reduction, Reduction	-(O) +(H4)	-0.0002	-0.6	324.22	324.22	369.218	19.005		No MS2	[M+FA-H]-1	78469.9
C22 H30 N2 O3	Catharanthine Sulfate	Hydration, Reduction, Methylation	+(C H6 O)	-0.0002	-0.53	370.226	370.225	369.218	19.005		No MS2	[M-H]-1	78469.9
C21 H28 N2 O	Catharanthine Sulfate	Hydration, Nitro Reduction	-(O) +(H4)	-0.0002	-0.6	324.22	324.22	369.218	19.005		No MS2	[M+FA-H]-1	78469.9
C21 H20 O7 S	Catharanthine Sulfate	Oxidative Deamination to Alcohol, Oxidative Deamination to Ketone, Sulfation	-(H4 N2) +(O5 S)	-0.00387	-9.29	416.093	416.089	461.087	17.157		No MS2	[M+FA-H]-1	69443.8
C37 H55 N O2	Catharanthine Sulfate	Nitro Reduction, Oxidative Deamination to Alcohol, Palmitoyl Conjugation	-(N) +(C16 H31)	0.00511	9.38	545.423	545.428	563.462	20.547		No MS2	[M+NH4]+1	68456.1
C37 H58 N2 O2	Catharanthine Sulfate	Hydration, Nitro Reduction, Palmitoyl Conjugation	+(C16 H34)	0.00511	9.09	562.45	562.455	563.462	20.547		No MS2	[M+H]+1	68456.1
C31 H42 N4 O9 S	Catharanthine Sulfate	Oxidative Deamination to Alcohol, Reduction, GSH Conjugation 2	+(C10 H18 N2 O7 S)	0.00463	7.16	646.267	646.272	691.27	26.659		No MS2	[M+FA-H]-1	66737.8
C26 H34 N4 O2	Catharanthine Sulfate	Nitro Reduction, Glutamine Conjugation	+(C5 H10 N2)	0.00042	0.97	434.268	434.269	433.261	27.155		No MS2	[M-H]-1	66261.7
C21 H28 N2 O3 S	Catharanthine Sulfate	Nitro Reduction, Reduction, Sulfation	+(H4 O S)	0.00147	3.79	388.182	388.184	447.197	18.588		No MS2	[M-H+HAc]-1	65928
C39 H60 N2 O5	Catharanthine Sulfate	Stearyl Conjugation	+(C18 H36 O3)	-0.00563	-8.84	636.45	636.445	635.437	23.83		No MS2	[M-H]-1	62874.4
C39 H62 N2 O6	Catharanthine Sulfate	Hydration, Stearyl Conjugation	+(C18 H38 O4)	-0.00563	-8.6	654.461	654.455	635.437	23.83		No MS2	[M-H-H2O]-1	62874.4
C39 H60 N2 O5	Catharanthine Sulfate	Hydration, Oxidation, Stearyl Conjugation	+(C18 H36 O3)	-0.00563	-8.84	636.45	636.445	635.437	23.83		No MS2	[M-H]-1	62874.4
C37 H56 N2 O3	Catharanthine Sulfate	Reduction, Palmitoyl Conjugation	+(C16 H32 O)	-0.00563	-9.77	576.429	576.423	635.437	23.83		No MS2	[M-H+HAc]-1	62874.4
C38 H58 N2 O3	Catharanthine Sulfate	Reduction, Stearyl Conjugation	+(C17 H34 O)	-0.00563	-9.53	590.445	590.439	635.437	23.83		No MS2	[M+FA-H]-1	62874.4
C39 H60 N2 O5	Catharanthine Sulfate	Hydration, Stearyl Conjugation	+(C18 H36 O3)	-0.00563	-8.84	636.45	636.445	635.437	23.83		No MS2	[M-H]-1	62874.4
C26 H36 N4 O3	Catharanthine Sulfate	Reduction, Ornitine Conjugation	+(C5 H12 N2 O)	0.00197	4.36	452.279	452.281	451.273	27.91		No MS2	[M-H]-1	60302.8
C26 H38 N4 O4	Catharanthine Sulfate	Hydration, Reduction, Ornitine Conjugation	+(C5 H14 N2 O2)	0.00197	4.2	470.289	470.291	451.273	27.91		No MS2	[M-H-H2O]-1	60302.8
C25 H34 N4 O	Catharanthine Sulfate	Nitro Reduction, Ornitine Conjugation	-(O) +(C4 H10 N2)	0.00197	4.86	406.273	406.275	451.273	27.91		No MS2	[M+FA-H]-1	60302.8
C26 H32 N4 O2	Catharanthine Sulfate	Dehydration, Ornitine Conjugation	+(C5 H8 N2)	-0.00389	-8.99	432.253	432.249	431.241	20.155		No MS2	[M-H]-1	51150.5
C26 H34 N4 O3	Catharanthine Sulfate	Ornitine Conjugation	+(C5 H10 N2 O)	-0.00389	-8.63	450.263	450.259	431.241	20.155		No MS2	[M-H-H2O]-1	51150.5
C26 H34 N4 O3	Catharanthine Sulfate	Nitro Reduction, Glutamine Conjugation	+(C5 H10 N2 O)	-0.00389	-8.63	450.263	450.259	431.241	20.155		No MS2	[M-H-H2O]-1	51150.5
C27 H36 N2 O9	Catharanthine Sulfate	Glucoside Conjugation	+(C6 H12 O7)	0.00493	9.26	532.242	532.247	591.261	24.139		No MS2	[M-H+HAc]-1	46693.6
C27 H36 N2 O9	Catharanthine Sulfate	Hydration, Oxidation, Glucoside Conjugation	+(C6 H12 O7)	0.00493	9.26	532.242	532.247	591.261	24.139		No MS2	[M-H+HAc]-1	46693.6
C27 H36 N2 O9	Catharanthine Sulfate	Hydration, Glucoside Conjugation	+(C6 H12 O7)	0.00493	9.26	532.242	532.247	591.261	24.139		No MS2	[M-H+HAc]-1	46693.6
C26 H34 N4 O2	Catharanthine Sulfate	Nitro Reduction, Glutamine Conjugation	+(C5 H10 N2)	0.00219	5.05	434.268	434.27	433.263	23.865		No MS2	[M-H]-1	46149.6
C26 H36 N4 O3	Catharanthine Sulfate	Reduction, Ornitine Conjugation	+(C5 H12 N2 O)	0.00219	4.85	452.279	452.281	433.263	23.865		No MS2	[M-H-H2O]-1	46149.6
C26 H32 N6 O3	Catharanthine Sulfate	Desaturation, Arginine Conjugation	+(C5 H8 N4 O)	0.00046	0.96	476.254	476.254	457.236	20.457		No MS2	[M-H-H2O]-1	44855.8
C39 H58 N2 O4	Catharanthine Sulfate	Stearyl Conjugation	+(C18 H34 O2)	0.00342	5.54	618.44	618.443	663.441	26.147		No MS2	[M+FA-H]-1	44422.2
C39 H58 N2 O4	Catharanthine Sulfate	Dehydration, Stearyl Conjugation	+(C18 H34 O2)	0.00342	5.54	618.44	618.443	663.441	26.147		No MS2	[M+FA-H]-1	44422.2
C39 H58 N2 O4	Catharanthine Sulfate	Oxidation, Stearyl Conjugation	+(C18 H34 O2)	0.00342	5.54	618.44	618.443	663.441	26.147		No MS2	[M+FA-H]-1	44422.2
C38 H56 N2 O4	Catharanthine Sulfate	Oxidation, Stearyl Conjugation	+(C17 H32 O2)	0.00342	5.66	604.424	604.427	663.441	26.147		No MS2	[M-H+HAc]-1	44422.2
C21 H28 N2 O6	Catharanthine Sulfate	Hydration, Oxidation	+(H4 O4)	-0.00049	-1.21	404.195	404.194	463.208	15.042		No MS2	[M-H+HAc]-1	41894.8
C31 H45 N5 O9 S	Catharanthine Sulfate	Hydration, Reduction, GSH Conjugation 2	+(C10 H21 N3 O7 S)	-0.00637	-9.6	663.294	663.287	662.28	15.84		No MS2	[M-H]-1	31714.6
C21 H28 N2 O	Catharanthine Sulfate	Nitro Reduction, Reduction	-(O) +(H4)	-0.00227	-7	324.22	324.218	369.216	26.064		No MS2	[M+FA-H]-1	14713.8
C21 H28 N2 O	Catharanthine Sulfate	Hydration, Nitro Reduction	-(O) +(H4)	-0.00227	-7	324.22	324.218	369.216	26.064		No MS2	[M+FA-H]-1	14713.8
C20 H26 N2 O	Catharanthine Sulfate	Hydration, Nitro Reduction	-(C O) +(H2)	-0.00227	-7.32	310.205	310.202	369.216	26.064		No MS2	[M-H+HAc]-1	14713.8
C22 H30 N2 O3	Catharanthine Sulfate	Hydration, Reduction, Methylation	+(C H6 O)	-0.00227	-6.13	370.226	370.223	369.216	26.064		No MS2	[M-H]-1	14713.8
